# Supplementary material for: Prioritisation of co-formulants and plant protection products for non-dietary risk assessment using NAMs
Source: Arch Toxicol. 2025 Jul 2;99(8):3205–21. doi: 10.1007/s00204-025-04078-0 (PMC12367827; doi:10.1007/s00204-025-04078-0)
Supplement: Supplementary file 2 — Supplementary file2 (XLSX 83 KB) [file 204_2025_4078_MOESM2_ESM.xlsx]

## Sheet: Information
Article name: Prioritisation of co-formulants and plant protection products for risk assessment using NAMs.
Journal name: Archives of Toxicology
Author names: Alkiviadis Stagkos-Georgiadis1,2, Bright Baffour-Duah1,3, Tewes Tralau1 and Denise Bloch1
Affiliation: 1 Department of Pesticides Safety, German Federal Institute for Risk Assessment (BfR), Max-Dohrn-Str. 8-10, 10589 Berlin, Germany
2 University of Potsdam, Institute of Nutritional Science, Department of Nutritional Toxicology, Arthur-Scheunert-Alle 114-116, 14558 Nuthetal, Germany
3University of Potsdam, Institute of Nutritional Science, Department of Food Chemistry, Arthur-Scheunert-Alle 114-116, 14558 Nuthetal, Germany
Email address of corresponding author: Corresponding authors: Alkiviadis.Stagkos-Georgiadis@bfr.bund.de

## Sheet: Co-formulants Predictions
				CO-FORMULANTS
BS Name	BS CAS	SMILES	Pgp_Substr	Pgp_Inh	CYP1A2_Inh	CYP1A2_Substr	CYP2C9_Inh	CYP2C9_Substr	CYP2C19_Inh	CYP2C19_Substr	CYP2D6_Inh	CYP2D6_Substr	CYP3A4_Inh	CYP3A4_Substr
N,N'-ethylenedi(stearamide)	110-30-5	CCCCCCCCCCCCCCCCCC(=O)NCCNC(=O)CCCCCCCCCCCCCCCCC	Yes	Yes (98%)	No	No	No	No (99%)	No	No (87%)	No (78%)	No (95%)	Yes	No
2-Ethylhexylglucosid; (2R,3R,4S,4S,6R)-2.(1-Ethylhexyloxy)-6-hydroxymethyl-tetrahydro-pyran-3,4,5-triol	129742-31-0	CCCCCC(CC)OC1C(C(C(C(O1)CO)O)O)O	Yes (99%)	No (54%)	No (96%)	No (97%)	No (97%)	No (99%)	No (96%)	No (87%)	No (97%)	No (95%)	No (96%)	No (83%)
Sodium naphthalenesulphonate	1321-69-3	C1=CC=C2C(=C1)C=CC=C2S(=O)(=O)[O-].[Na+]	Yes (72%)	No (76%)	No (83%)	No (97%)	No (97%)	Yes (65%)	No (96%)	Yes (50%)	No (97%)	No (95%)	No (96%)	No (49%)
Dolomite (Calcium magnesium dicarbonate)	16389-88-1	C(=O)([O-])[O-].C(=O)([O-])[O-].[Mg+2].[Ca+2]	Yes	No (93%)	No (96%)	NoSites	No (97%)	NoSites	No (96%)	NoSites	No (97%)	NoSites	No (96%)	NoSites
Acetic acid ethenyl ester,1-ethenyl-2-pyrrolidinone	25086-89-9	CC(=O)OC=C.C=CN1CCCC1=O	Yes (83%)	No (93%)	No (83%)	No (72%)	No (97%)	No (84%)	No (96%)	No (87%)	No (97%)	No (69%)	No (96%)	No (39%)
Disodium 2,2'(or 3,3')-oxybis[5(or 2)-dodecylbenzenesulphonate]	25167-32-2	CCCCCCCCCCCCC1=C(C=CC=C1S(=O)(=O)O)OC2=C(C(=CC=C2)S(=O)(=O)[O-])CCCCCCCCCCCC.[Na+]	Yes (97%)	Yes (98%)	No (63%)	No (97%)	Yes (45%)	Yes (37%)	No (61%)	No (79%)	Yes (29%)	No (95%)	Yes (92%)	No (45%)
Sodium butylnaphthalenesulphonate	25638-17-9	CCCCC1=CC2=C(C=CC=C2S(=O)(=O)[O-])C=C1.[Na+]	Yes (60%)	Yes (53%)	No (70%)	No (89%)	No (60%)	Yes (65%)	No (96%)	Yes (46%)	No (86%)	No (95%)	No (96%)	No (49%)
Polyethylene glycol dilaurate	9005-02-1	CCCCCCCCCCCC(=O)OCCOC(=O)CCCCCCCCCCC	No (55%)	Yes (98%)	No (51%)	No (78%)	Yes (52%)	No (99%)	No (56%)	No (95%)	No (82%)	No (84%)	No (47%)	No (47%)
1-Tetradecanaminium, N-(carboxymethyl)-N,N-dimethyl, inner salt	2601-33-4	CCCCCCCCCCCCCC[N+](C)(C)CC(=O)[O-]	No (65%)	No (50%)	No (96%)	No (61%)	No (97%)	No (99%)	No (96%)	No (87%)	No (97%)	No (84%)	No (96%)	No (83%)
2-(tricylcoxy) ethyl dihydrogen phosphate	9046-01-9	CCCCCCCCCCCCCOCCOP(=O)(O)O	Yes (74%)	Yes (82%)	No (56%)	No (97%)	No (97%)	No (99%)	No (96%)	No (95%)	No (97%)	No (95%)	No (96%)	No (83%)
Sodium methylnaphthalenesulphonate	26264-58-4	CC1=C(C2=CC=CC=C2C=C1)S(=O)(=O)[O-].[Na+]	Yes (79%)	No (60%)	No (83%)	No (97%)	No (97%)	Yes (65%)	No (96%)	Yes (53%)	No (97%)	No (95%)	No (96%)	No (47%)
Ethylenediamine, ethoxylated and propoxylated	26316-40-5	CC1CO1.C1CO1.C(CN)N	No	No (93%)	No (96%)	No (81%)	No (97%)	No (99%)	No (96%)	No (95%)	No (97%)	No (95%)	No (96%)	No (83%)
(Z)-Octadec-9-enylamine, ethoxylated	26635-93-8	CCCCCCCC/C=C\CCCCCCCCN(OCCO)OCCO	No	Yes (79%)	No (96%)	No (97%)	No (78%)	No	No (82%)	No (87%)	No (75%)	No	No (79%)	No (56%)
Sodium dimethylnaphthalenesulphonate	27178-87-6	CC1=CC2=CC=CC=C2C(=C1C)S(=O)(=O)[O-].[Na+]	Yes (81%)	No (52%)	No (77%)	No (97%)	No (97%)	Yes (65%)	No (96%)	Yes (50%)	No (97%)	No (95%)	No (96%)	No (45%)
Disodium dodecyl(sulphonatophenoxy)benzenesulphonate	28519-02-0	CCCCCCCCCCCCC1=C(C=CC=C1S(=O)(=O)O)OC2=CC=CC=C2S(=O)(=O)O	Yes (99%)	Yes (98%)	No (67%)	No (97%)	Yes (46%)	Yes (50%)	No (64%)	Yes (38%)	Yes (52%)	No (95%)	Yes (61%)	No (49%)
N-(4-ethoxyphenyl)-3-hydroxy-4-[(2,4,5-trichlorophenyl)azo]naphthalene-2-carboxamide	5012-29-3	CCOC1=CC=C(C=C1)NC(=O)C2=CC3=CC=CC=C3C(=C2O)N=NC4=CC(=C(C=C4Cl)Cl)Cl	Yes	Yes (98%)	Yes (61%)	Yes (48%)	Yes (73%)	Yes (65%)	No (57%)	No (87%)	No (97%)	No (84%)	No (79%)	No (39%)
Isopropylamine sulfate	60828-92-4	CC(C)N.OS(=O)(=O)O	No	No (93%)	No (96%)	No	No (97%)	No	No (82%)	No (84%)	No (97%)	Yes (55%)	No (96%)	No
Castor oil, ethoxylated	61791-12-6	CCCCCCC(O)C/C=C\CCCCCCCOC(=O)OCCOCC(OCCOC(=O)OCCCCCCC/C=C\CC(O)CCCCCC)COCCOC(=O)OCCCCCCC/C=C\CC(O)CCCCCC	Yes	Yes	No	No	No	No	No	No (95%)	Yes	No	Yes	No
Pentaerythritol tetrakis(3-(3,5-di-tert-butyl-4-hydroxyphenyl)propionate)	6683-19-8	CC(C)(C)C1=CC(=CC(=C1O)C(C)(C)C)CCC(=O)OCC(COC(=O)CCC2=CC(=C(C(=C2)C(C)(C)C)O)C(C)(C)C)(COC(=O)CCC3=CC(=C(C(=C3)C(C)(C)C)O)C(C)(C)C)COC(=O)CCC4=CC(=C(C(=C4)C(C)(C)C)O)C(C)(C)C	Yes	Yes	No	No	No	No	No (82%)	No	No	No	Yes	Yes
Polyurethan-Harz	67815-81-0	CC(C)(CO)CO.C(CCCN=C=O)CCN=C=O.C(CCCO)CCO.C(CCC(=O)O)CC(=O)O.C(CN)N.C(CNCCS(=O)(=O)[O-])N.[Na+]	No	Yes	Yes (95%)	Yes (79%)	No (97%)	No (99%)	No (96%)	No (79%)	No (97%)	No (71%)	No (96%)	No (68%)
D-Glucopyranose, oligomers, decyl octyl glycosides	68515-73-1	CCCCCCCCCCOC1[C@@H]([C@H]([C@@H]([C@H](O1)CO)O)O)O	Yes (97%)	No (52%)	No (96%)	No (97%)	No (97%)	No (99%)	No (96%)	No (87%)	No (97%)	No (95%)	No (96%)	No (83%)
N,N'-bis(2,2,6,6-tetramethylpiperidin-4-yl)hexane-1,6-diamine; 2,4,6-trichloro-1,3,5-triazine; 2,4,4-trimethylpentan-2-amine	71878-19-8	CC1(CC(CC(N1)(C)C)NCCCCCCNC2CC(NC(C2)(C)C)(C)C)C.CC(C)(C)CC(C)(C)N.C1(=NC(=NC(=N1)Cl)Cl)Cl	No	Yes (63%)	No (96%)	No	No (97%)	No (99%)	No (96%)	Yes (41%)	No (76%)	Yes (48%)	No (79%)	No (41%)
Bumetrizole	3896-11-5	CC1=CC(=C(C(=C1)N2N=C3C=CC(=CC3=N2)Cl)O)C(C)(C)C	No (85%)	Yes (86%)	Yes (95%)	Yes (66%)	Yes (58%)	Yes (34%)	Yes (91%)	Yes (66%)	Yes (24%)	No (66%)	No (71%)	Yes (75%)
Lecithins, soybean	8030-76-0	CCCCCCCCCCCCCCCC(=O)OCC(COP(=O)([O-])OCC[N+](C)(C)C)OC(=O)CCCCCCC/C=C\C/C=C\CCCCC	Yes	Yes (98%)	No	No (97%)	No	No (99%)	No (96%)	No (95%)	No (79%)	No (95%)	Yes	No (68%)
Calcium lignosulfonate	8061-52-7	COC1=CC=CC(=C1O)CC(CS(=O)(=O)[O-])OC2=C(C=C(C=C2)CCCS(=O)(=O)[O-])OC.[Ca+2]	Yes (99%)	Yes (53%)	No (96%)	No (97%)	No (78%)	Yes (41%)	No (96%)	Yes (45%)	Yes (41%)	No (95%)	No (71%)	No (53%)
Polyethylene glycol p-(1,1,3,3-tetramethylbutyl)phenyl ether	9002-93-1	CC(C)(C)CC(C)(C)C1=CC=C(C=C1)OCCO	No (85%)	No (76%)	No (96%)	Yes (73%)	No (81%)	Yes (50%)	No (66%)	Yes (81%)	No (84%)	No (66%)	No (96%)	No (61%)
Carboxymethyl cellulose sodium salt	9004-32-4	CC(=O)[O-].C(C(C(C(C(C=O)O)O)O)O)O.[Na+]	Yes (97%)	No (93%)	No (96%)	No (97%)	No (97%)	No (99%)	No (96%)	No (87%)	No (97%)	No (95%)	No (96%)	No (83%)
Cellulose	9004-34-6	C(C1[C@H](C(C(C(O1)O)O)O)O[C@H]2C(C(C(C(O2)CO)O)O)O)O	Yes (99%)	No (93%)	No (96%)	No (97%)	No (97%)	No (99%)	No (96%)	No (87%)	No (97%)	No (95%)	No (96%)	No (83%)
Cellulose, 2-hydroxyethyl ether	9004-62-0	CC1C(C(C(C(O1)CO)OC2C(C(C(C(O2)COC3C(C(C(C(O3)CO)OC)O)O)OC4C(C(C(C(O4)CO)OC)O)OCCO)O)O)O)O	Yes (99%)	No	No (96%)	No (97%)	No (97%)	No (99%)	No (96%)	No (76%)	No (97%)	No (95%)	No (96%)	No (31%)
Cellulose, methyl ether	9004-67-5	COCC1[C@H](C(C(C(O1)OC)OC)OC)O[C@H]2C(C(C(C(O2)COC)OC)OC)OC	Yes (88%)	No (54%)	No (96%)	No (97%)	No (97%)	No (96%)	No (96%)	Yes (56%)	No (97%)	No (95%)	No (85%)	Yes (79%)
Hexadecan- l-ol, ethoxylated	9004-95-9	CCCCCCCCCCCCCCCCOCCOCCOCCOCCOCCOCCOCCOCCOCCOCCOCCOCCOCCOCCOCCOCCOCCOCCOCCOCCO	Yes	Yes	No	No	No	No	No	No	No	No	Yes	No
Oleic acid, ethoxylated	9004-96-0	CCCCCCCC/C=C\CCCCCCCC(=O)OCCO	No	Yes (98%)	Yes (47%)	No (63%)	No (60%)	No (99%)	No (72%)	No (95%)	No (87%)	No (74%)	No (96%)	No (83%)
Octadecan-1-ol, ethoxylated	9005-00-9	CCCCCCCCCCCCCCCCCCOCCO	No	Yes (86%)	No (57%)	No (89%)	No (86%)	No (96%)	No (96%)	No (87%)	No (87%)	No (84%)	No (96%)	No (68%)
Sorbitan monolaurate, ethoxylated	9005-64-5	CCCCCCCCCCCC(=O)OCCOCC(C1C(C(CO1)OCCO)OCCO)OCCO	Yes (99%)	Yes (98%)	No (96%)	No (97%)	No (74%)	No (99%)	No (82%)	No (77%)	Yes (27%)	No (95%)	No (51%)	No (68%)
Sorbitan monooleate, ethoxylated	9005-65-6	CCCCCCCCC=CCCCCCCCC(=O)OCCOCC(C1C(C(CO1)OCCO)OCCO)OCCO	Yes	Yes (98%)	No	No (97%)	No (67%)	No (99%)	No (82%)	No (95%)	Yes	No (95%)	Yes	No (53%)
Sorbitan monostearate, ethoxylated	9005-67-8	CCCCCCCCCCCC(=O)OC[C@H]([C@@H]1[C@@H]([C@H](CO1)OCCO)OCCO)O	Yes (97%)	Yes (98%)	No (96%)	No (97%)	No (86%)	No (99%)	No (96%)	No (84%)	No (78%)	No (95%)	No (79%)	No (83%)
Starch	9005-84-9	C([C@@H]1[C@H]([C@@H]([C@H]([C@H](O1)O[C@@H]2[C@H](O[C@@H]([C@@H]([C@H]2O)O)O)CO)O)O)O)O	Yes (99%)	No (93%)	No (96%)	No (97%)	No (97%)	No (99%)	No (96%)	No (87%)	No (97%)	No (95%)	No (96%)	No (83%)
Poly[ethene-co-(ethyl 2-propenoate)]	9010-86-0	CCOC(=O)C=C.C=C	Yes	No (93%)	No (96%)	No (45%)	No (97%)	No (83%)	No (96%)	No (84%)	No (97%)	No (65%)	No (96%)	No (53%)
Cyclohexapentylose	10016-20-3	C([C@@H]1[C@@H]2[C@@H]([C@H]([C@H](O1)O[C@@H]3[C@H](O[C@@H]([C@@H]([C@H]3O)O)O[C@@H]4[C@H](O[C@@H]([C@@H]([C@H]4O)O)O[C@@H]5[C@H](O[C@@H]([C@@H]([C@H]5O)O)O[C@@H]6[C@H](O[C@@H]([C@@H]([C@H]6O)O)O[C@@H]7[C@H](O[C@H](O2)[C@@H]([C@H]7O)O)CO)CO)CO)CO)CO)O)O)O	Yes (99%)	No	No	No	No (97%)	No	No	No (95%)	No (97%)	No	No (96%)	No (34%)
Ethylbenzene	100-41-4	CCC1=CC=CC=C1	No	No (93%)	No (73%)	Yes (73%)	No (97%)	Yes (34%)	No (96%)	No (77%)	No (97%)	No (71%)	No (96%)	No (68%)
Styrene	100-42-5	C=CC1=CC=CC=C1	No	No (93%)	No (56%)	Yes (73%)	No (97%)	Yes (45%)	No (96%)	No (81%)	No (97%)	No (66%)	No (96%)	No (47%)
Benzyl alcohol	100-51-6	OCC1=CC=CC=C1	No (69%)	No (93%)	No (96%)	Yes (69%)	No (86%)	No (66%)	No (96%)	No (63%)	No (97%)	No (79%)	No (96%)	No (83%)
Benzaldehyd	100-52-7	C1=CC=C(C=C1)C=O	No (52%)	No (93%)	No (83%)	Yes (51%)	No (97%)	No (80%)	No (96%)	No (74%)	No (97%)	No (95%)	No (96%)	No (41%)
2,2-dimethyl-1,3-dioxolan-4-ylmethanol	100-79-8	CC1(OCC(O1)CO)C	No (69%)	No (93%)	No (96%)	No (97%)	No (97%)	No (99%)	No (96%)	No (84%)	No (97%)	No (95%)	No (96%)	No (83%)
1,3,5,7-Tetraaza-adamantane	100-97-0	C1N2CN3CN1CN(C2)C3	Yes	No (93%)	No (96%)	No (78%)	No (97%)	No (92%)	No (96%)	No (95%)	No (97%)	Yes (61%)	No (96%)	Yes (66%)
Diphenyl ether	101-84-8	C1=CC=C(C=C1)OC2=CC=CC=C2	No	No (93%)	Yes (95%)	Yes (79%)	Yes (50%)	Yes (36%)	Yes (57%)	Yes (40%)	Yes (41%)	No (68%)	No (96%)	No (42%)
dl-alpha tocopherol	10191-41-0	CC1=C(C2=C(CCC(O2)(C)CCCC(C)CCCC(C)CCCC(C)C)C(=C1O)C)C	No (79%)	Yes (98%)	No (96%)	No (97%)	No (63%)	No (69%)	No (96%)	No (95%)	No (76%)	No (95%)	No (56%)	No (37%)
Maleic acid, potassium salt	10237-70-4	C(=C\C(=O)[O-])\C(=O)[O-].[K+].[K+]	Yes	No	No (96%)	No (97%)	No (97%)	No (99%)	No (96%)	No (95%)	No (97%)	No (95%)	No (96%)	No (83%)
Triethanolamin	102-71-6	C(CO)N(CCO)CCO	Yes	No (93%)	No (96%)	No (78%)	No (97%)	No (99%)	No (96%)	No (95%)	No (97%)	Yes (53%)	No (96%)	No (83%)
Triacetin	102-76-1	CC(=O)OCC(COC(=O)C)OC(=O)C	No (47%)	No (93%)	No (67%)	No (58%)	No (97%)	No (99%)	No (96%)	No (66%)	No (97%)	No (95%)	No (96%)	Yes (68%)
1,3,5-triazin-1,3,5(2H,4H,6H)-triethanol	4719-04-4	OCCN1CN(CCO)CN(CCO)C1	Yes (99%)	No (93%)	No (96%)	No (89%)	No (97%)	No (99%)	No (96%)	No (95%)	No (97%)	Yes (71%)	No (96%)	No (83%)
2-ethylhexyl acrylate	103-11-7	CCCCC(CC)COC(=O)C=C	No (50%)	No (52%)	Yes (48%)	Yes (73%)	No (65%)	No (79%)	Yes (50%)	Yes (56%)	No (97%)	No (62%)	No (96%)	No (37%)
Propylbenzene	103-65-1	CCCC1=CC=CC=C1	No	No (93%)	Yes (47%)	Yes (73%)	No (86%)	Yes (37%)	No (96%)	No (73%)	No (97%)	No (71%)	No (96%)	No (68%)
2-Ethylhexan-1-ol	104-76-7	CCCCC(CC)CO	No	No (93%)	No (96%)	No (68%)	No (81%)	No (82%)	No (96%)	No (95%)	No (97%)	No (84%)	No (96%)	No (61%)
Ethanol, 2,2',2'-nitrilotris-, compd. with ?-[2,4,6-tris(1-phenylethyl)phenyl]-?-hydroxypoly(oxy-1,2-ethanediyl) phosphate	105362-40-1	CC(C1=CC=CC=C1)C2=CC(=C(C(=C2)C(C)C3=CC=CC=C3)OCCO)C(C)C4=CC=CC=C4.C(CO)N(CCO)CCO.OP(=O)(O)O	Yes (97%)	Yes (98%)	No (96%)	No (85%)	Yes (63%)	Yes (45%)	Yes (61%)	No (70%)	No (84%)	No (63%)	Yes (54%)	Yes (98%)
epsilon-caprolactam	105-60-2	C1CCC(=O)NCC1	No (47%)	No (93%)	No (96%)	No (81%)	No (97%)	No (99%)	No (96%)	No (87%)	No (97%)	No (95%)	No (96%)	No (83%)
Geranyl acetate	105-87-3	CC(=CCC/C(=C/COC(=O)C)/C)C	Yes (72%)	Yes (53%)	Yes (55%)	Yes (91%)	No (81%)	No (83%)	No (47%)	Yes (81%)	No (97%)	No (65%)	No (96%)	No (42%)
3,7-dimethyloctan-1-ol	106-21-8	CC(C)CCCC(C)CCO	No (85%)	No (69%)	No (96%)	No (56%)	No (97%)	No (84%)	No (82%)	No (77%)	No (97%)	No (79%)	No (96%)	No (68%)
Geraniol	106-24-1	CC(C)=CCC\C(C)=C\CO	Yes (67%)	No (57%)	No (96%)	Yes (91%)	No (97%)	No (73%)	No (96%)	Yes (66%)	No (97%)	No (66%)	No (96%)	No (61%)
Dimethyl succinate	106-65-0	COC(=O)CCC(=O)OC	No (58%)	No (93%)	No (96%)	Yes (46%)	No (97%)	No (99%)	No (96%)	No (81%)	No (97%)	No (95%)	No (96%)	No (53%)
Butane	106-97-8	CCCC	No	No (93%)	No (96%)	No (65%)	No (97%)	No (94%)	No (96%)	No (95%)	No (97%)	No (76%)	No (96%)	No (83%)
Buta-1,3-diene	106-99-0	C=CC=C	Yes	No	No (96%)	Yes (45%)	No (97%)	No (83%)	No (96%)	No (95%)	No (97%)	No (69%)	No (96%)	No (83%)
Ethylenediamine	107-15-3	C(CN)N	Yes	No (93%)	No (96%)	No	No (97%)	No	No (96%)	No (95%)	No (97%)	No (65%)	No (96%)	No
Adipohydrazide	1071-93-8	C(CCC(=O)NN)CC(=O)NN	Yes (99%)	No (93%)	No (96%)	No (65%)	No (97%)	No (99%)	No (96%)	No (95%)	No (97%)	No (95%)	No (96%)	No (83%)
Ethylene glycol	107-21-1	C(CO)O	No	No (93%)	No (96%)	No (97%)	No (97%)	No (99%)	No (96%)	No (95%)	No (97%)	No (95%)	No (96%)	No (83%)
Glyoxal	107-22-2	C(=O)C=O	Yes	No	No (96%)	No (89%)	No (97%)	No (99%)	No (96%)	No (95%)	No (97%)	No (95%)	No (96%)	No (83%)
2-Methyl-2,4-pentan-diol	107-41-5	CC(CC(C)(C)O)O	No (47%)	No (93%)	No (96%)	No (97%)	No (97%)	No (99%)	No (96%)	No (79%)	No (97%)	No (95%)	No (96%)	No (83%)
N-methyltaurine	107-68-6	CNCCS(=O)(=O)O	Yes	No (93%)	No (96%)	No (97%)	No (97%)	No (99%)	No (96%)	No (70%)	No (97%)	No (84%)	No (96%)	No (68%)
1-Methoxy-2-propanol	107-98-2	CC(COC)O	No	No (93%)	No (96%)	No (89%)	No (81%)	No (99%)	No (96%)	No (87%)	No (97%)	No (79%)	No (96%)	No (83%)
Vinyl acetate	108-05-4	CC(=O)OC=C	Yes	No	No (96%)	No (61%)	No (97%)	No (96%)	No (96%)	No (95%)	No (97%)	No (84%)	No (96%)	No (56%)
Propylene carbonate	108-32-7	CC1COC(=O)O1	No	No (93%)	No (96%)	No (70%)	No (97%)	No (94%)	No (96%)	No (76%)	No (97%)	No (84%)	No (96%)	No (56%)
Mesitylene	108-67-8	CC1=CC(=CC(=C1)C)C	No	No (93%)	Yes (57%)	Yes (63%)	No (97%)	Yes (39%)	No (96%)	No (71%)	No (90%)	No (62%)	No (96%)	No (33%)
Toluene	108-88-3	CC1=CC=CC=C1	No	No (93%)	No (77%)	Yes (69%)	No (97%)	Yes (34%)	No (96%)	No (79%)	No (97%)	No (69%)	No (96%)	No (68%)
Cyclohexanone	108-94-1	C1CCC(=O)CC1	No (44%)	No (93%)	No (96%)	No (81%)	No (97%)	No (99%)	No (96%)	No (87%)	No (97%)	No (95%)	No (96%)	No (68%)
Phenol	108-95-2	C1=CC=C(C=C1)O	No (69%)	No (93%)	No (83%)	Yes (56%)	No (86%)	No (73%)	No (96%)	No (87%)	No (97%)	No (95%)	No (96%)	No (83%)
Pentane	109-66-0	CCCCC	No	No (93%)	No (96%)	No (58%)	No (97%)	No (94%)	No (96%)	No (95%)	No (97%)	No (74%)	No (96%)	No (83%)
2-methylaminoethanol	109-83-1	CNCCO	No	No (93%)	No (96%)	No (78%)	No (97%)	No (99%)	No (96%)	No (95%)	No (97%)	Yes (71%)	No (96%)	No (83%)
Fumaric acid	110-17-8	C(=C/C(=O)O)\C(=O)O	Yes	No	No (96%)	No (97%)	No (97%)	No (99%)	No (96%)	No (95%)	No (97%)	No (95%)	No (96%)	No (83%)
Isopropyl myristate	110-27-0	CCCCCCCCCCCCCC(=O)OC(C)C	No (74%)	Yes (86%)	Yes (64%)	Yes (53%)	Yes (50%)	No (99%)	Yes (55%)	No (66%)	No (97%)	No (68%)	No (85%)	No (49%)
Methyl decanoate	110-42-9	CCCCCCCCCC(=O)OC	No	No (46%)	Yes (57%)	Yes (61%)	No (81%)	No (92%)	Yes (50%)	No (70%)	No (97%)	Yes (46%)	No (96%)	No (68%)
Hexa-2,4-dienoic acid	110-44-1	C/C=C/C=C/C(=O)O	Yes	No	No (96%)	Yes (49%)	No (97%)	Yes (45%)	No (96%)	No (87%)	No (97%)	No (84%)	No (96%)	No (68%)
Morpholine	110-91-8	C1COCCN1	No	No (93%)	No (96%)	No (81%)	No (97%)	No (99%)	No (96%)	No (95%)	No (97%)	Yes (65%)	No (96%)	No (83%)
Diisopropanolamine	110-97-4	CC(CNCC(C)O)O	Yes (79%)	No (93%)	No (96%)	No (97%)	No (97%)	No (99%)	No (96%)	No (95%)	No (97%)	Yes (61%)	No (96%)	No (83%)
2-methoxy-1-(2-methoxypropoxy)propane; 2-methoxy-1-[(1-methoxypropan-2-yl)oxy]propane	111109-77-4	COCC(C)OCC(C)OC.COC(C)COCC(C)OC	No (79%)	No (76%)	No (96%)	No (59%)	No (97%)	No (91%)	No (96%)	No (65%)	No (97%)	No (63%)	No (96%)	No (83%)
Octanoic acid methyl ester	111-11-5	CCCCCCCC(=O)OC	No	No (60%)	No (56%)	Yes (55%)	No (97%)	No (92%)	No (57%)	No (71%)	No (97%)	Yes (46%)	No (96%)	No (68%)
Ammonium carbamate	1111-78-0	C(=O)(N)[O-].[NH4+]	Yes	No (93%)	No (96%)	No (97%)	No (97%)	No (99%)	No (96%)	No (95%)	No (97%)	No (84%)	No (96%)	No (83%)
1-Hexanol	111-27-3	CCCCCCO	No	No (93%)	No (96%)	No (63%)	No (97%)	No (92%)	No (96%)	No (95%)	No (97%)	No (68%)	No (96%)	No (83%)
Glutaral	111-30-8	O=CCCCC=O	Yes	No (76%)	No (96%)	No (58%)	No (97%)	No (99%)	No (96%)	No (95%)	No (97%)	No (95%)	No (96%)	No (83%)
2,2'-iminodi(ethylamine)	111-40-0	C(CNCCN)N	Yes	No (93%)	No (96%)	No	No (97%)	No	No (96%)	No (95%)	No (97%)	No (57%)	No (96%)	No
Diethanolamine	111-42-2	C(CO)NCCO	Yes	No (93%)	No (96%)	No (81%)	No (97%)	No (99%)	No (96%)	No (95%)	No (97%)	Yes (61%)	No (96%)	No (83%)
2,2'-oxydiethanol	111-46-6	C(COCCO)O	No	No (93%)	No	No (81%)	No (97%)	No (99%)	No (96%)	No (95%)	No (97%)	No (95%)	No (96%)	No (83%)
Ethyl octadecanoate	111-61-5	CCCCCCCCCCCCCCCCCC(=O)OCC	No	Yes (98%)	Yes (53%)	No (45%)	Yes (44%)	No (99%)	No (48%)	No (84%)	No (97%)	No (66%)	No (79%)	No (53%)
Ethyl oleate	111-62-6	CCCCCCCC/C=C\CCCCCCCC(=O)OCC	No	Yes (98%)	Yes (53%)	Yes (49%)	Yes (44%)	No (92%)	No (46%)	No (87%)	No (97%)	No (60%)	No (75%)	No (49%)
Methyl dodecanoate	111-82-0	CCCCCCCCCCCC(=O)OC	No	Yes (65%)	Yes (67%)	Yes (56%)	No (62%)	No (92%)	Yes (59%)	No (70%)	No (97%)	Yes (46%)	No (96%)	No (68%)
Octylamine	111-86-4	CCCCCCCCN	No	No (76%)	No (83%)	No (63%)	No (97%)	No (99%)	No (69%)	No (84%)	No (87%)	Yes (87%)	No (96%)	No (83%)
1-Octanol	111-87-5	CCCCCCCCO	No	No (76%)	No (83%)	No (52%)	No (97%)	No (92%)	No (96%)	No (95%)	No (97%)	No (65%)	No (96%)	No (83%)
N,N-dimethyloctanamide	1118-92-9	CCCCCCCC(=O)N(C)C	No (55%)	No (46%)	No (67%)	Yes (61%)	No (97%)	No (92%)	No (56%)	Yes (39%)	No (97%)	Yes (56%)	No (96%)	No (49%)
Dimethylglutarat	1119-40-0	COC(=O)CCCC(=O)OC	Yes (58%)	No (93%)	No (96%)	Yes (56%)	No (97%)	No (99%)	No (96%)	No (69%)	No (97%)	No (84%)	No (96%)	No (56%)
Tetradec-1-ene	1120-36-1	CCCCCCCCCCCCC=C	No	Yes (59%)	Yes (59%)	Yes (51%)	No (57%)	No (86%)	No (64%)	No (87%)	No (90%)	No (66%)	No (96%)	No (68%)
Dodecyldimethylamine	112-18-5	CCCCCCCCCCCCN(C)C	No	No (46%)	No (70%)	No (68%)	No (97%)	No (94%)	No (82%)	No (81%)	Yes (66%)	Yes (87%)	No (96%)	No (83%)
2,2'-(ethylenedioxy)diethanol	112-27-6	C(COCCOCCO)O	No	No (93%)	No	No (72%)	No (97%)	No (99%)	No (96%)	No (95%)	No (97%)	No (95%)	No (96%)	No (83%)
Methyl palmitate	112-39-0	CCCCCCCCCCCCCCCC(=O)OC	No	Yes (86%)	Yes (64%)	Yes (53%)	Yes (50%)	No (92%)	Yes (57%)	No (79%)	No (97%)	Yes (46%)	No (96%)	No (56%)
1-Dodecanol	112-53-8	CCCCCCCCCCCCO	No	No (48%)	No (56%)	No (52%)	No (97%)	No (92%)	No (72%)	No (87%)	No (97%)	No (65%)	No (96%)	No (83%)
3,6,9-triazaundecamethylenediamine	112-57-2	C(CNCCNCCNCCN)N	Yes	No (93%)	No (96%)	No	No (97%)	No	No (96%)	No (95%)	No (97%)	No (60%)	No (96%)	No
Methyl stearate	112-61-8	CCCCCCCCCCCCCCCCCC(=O)OC	No	Yes (98%)	Yes (59%)	Yes (45%)	Yes (51%)	No (94%)	Yes (49%)	No (81%)	No (97%)	Yes (44%)	No (75%)	No (49%)
Methyl cis-9-octadecenoate	112-62-9	CCCCCCCC/C=C\CCCCCCCC(=O)OC	No	Yes (98%)	Yes (59%)	Yes (56%)	No (52%)	No (86%)	Yes (50%)	No (84%)	No (97%)	Yes (48%)	No (75%)	No (47%)
Methyl linoleate	112-63-0	CCCCC/C=C\C/C=C\CCCCCCCC(=O)OC	No	Yes (90%)	Yes (55%)	Yes (58%)	No (50%)	No (79%)	No (47%)	No (95%)	No (97%)	Yes (53%)	No (79%)	No (49%)
Dimethyl(tetradecyl)amine	112-75-4	CCCCCCCCCCCCCCN(C)C	No	Yes (59%)	No (67%)	No (70%)	No (97%)	No (94%)	No (82%)	No (84%)	Yes (66%)	Yes (87%)	No (96%)	No (83%)
?ls?ure ([WB] Oleic acid)	112-80-1	CCCCCCCC/C=C\CCCCCCCC(=O)O	Yes	Yes (70%)	No (56%)	No (63%)	No (65%)	No (80%)	No (96%)	No (87%)	No (97%)	No (84%)	No (96%)	No (83%)
6-methyl-2-oxoperhydropyrimidin-4-ylurea	1129-42-6	CC1CC(NC(=O)N1)NC(=O)N	Yes (97%)	No (93%)	No (96%)	No (85%)	No (97%)	No (99%)	No (96%)	No (63%)	No (97%)	No (57%)	No (96%)	No (37%)
Methyl 5-(dimethylamino)-2-methyl-5-oxopentanoate	1174627-68-9	CC(CCC(=O)N(C)C)C(=O)OC	Yes (65%)	No (76%)	No (96%)	Yes (73%)	No (97%)	No (99%)	No (96%)	Yes (50%)	No (97%)	No (76%)	No (96%)	Yes (72%)
Ethyl (9Z,12Z,15Z)-9,12,15-octadecatrienoate	1191-41-9	CC/C=C\C/C=C\C/C=C\CCCCCCCC(=O)OCC	No	Yes (82%)	Yes (50%)	Yes (63%)	Yes (45%)	No (83%)	No (54%)	No (87%)	No (97%)	Yes (45%)	No (85%)	No (42%)
Sodium tetradecyl sulphate	1191-50-0	CCCCCCCCCCCCCCOS(=O)(=O)[O-].[Na+]	Yes (65%)	Yes	No (57%)	No (97%)	No (97%)	No	No (96%)	No	No (90%)	No	No (96%)	No (68%)
Methyl salicylate	119-36-8	COC(=O)C1=CC=CC=C1O	Yes (67%)	No (93%)	Yes (50%)	Yes (58%)	No (86%)	Yes (50%)	No (96%)	Yes (38%)	No (97%)	No (60%)	No (96%)	No (45%)
Ethyl 4-hydroxybenzoate	120-47-8	CCOC(=O)C1=CC=C(C=C1)O	No (50%)	No (93%)	Yes (46%)	Yes (63%)	No (97%)	Yes (34%)	No (82%)	Yes (43%)	No (97%)	No (71%)	No (96%)	No (83%)
Benzyl benzoate	120-51-4	C1=CC=C(C=C1)COC(=O)C2=CC=CC=C2	No (74%)	No (93%)	Yes (95%)	Yes (91%)	No (57%)	Yes (65%)	Yes (91%)	Yes (60%)	No (97%)	Yes (45%)	No (96%)	Yes (82%)
3-ethoxy-4-hydroxybenzaldehyde	121-32-4	CCOC1=C(C=CC(=C1)C=O)O	No (47%)	No (93%)	Yes (81%)	Yes (91%)	No (97%)	No (63%)	No (96%)	No (68%)	No (97%)	No (84%)	No (96%)	No (47%)
Vanillin	121-33-5	COC1=C(C=CC(=C1)C=O)O	No (44%)	No (93%)	Yes (57%)	Yes (91%)	No (97%)	Yes (41%)	No (96%)	Yes (62%)	No (97%)	No (71%)	No (96%)	No (47%)
Propyl 3,4,5-trihydroxybenzoate	121-79-9	CCCOC(=O)C1=CC(=C(C(=C1)O)O)O	Yes (95%)	No (93%)	No (59%)	No (63%)	No (97%)	No (86%)	No (96%)	No (79%)	No (86%)	No (95%)	No (96%)	No (83%)
Triisopropanolamin	122-20-3	CC(CN(CC(C)O)CC(C)O)O	Yes (86%)	No (93%)	No (96%)	No (78%)	No (97%)	No (99%)	No (96%)	No (95%)	No (97%)	Yes (55%)	No (96%)	No (83%)
4-phenylbutenone	122-57-6	CC(=O)/C=C/C1=CC=CC=C1	No (50%)	No (93%)	Yes (67%)	Yes (73%)	No (97%)	No (74%)	No (76%)	Yes (40%)	No (97%)	No (65%)	No (96%)	No (47%)
2-phenoxyethanol	122-99-6	OCCOC1=CC=CC=C1	No (69%)	No (93%)	No (96%)	Yes (79%)	No (97%)	No (71%)	No (96%)	Yes (43%)	No (97%)	No (68%)	No (96%)	No (83%)
7-Methyl-3-methyleneocta-1,6-diene	123-35-3	CC(=CCCC(=C)C=C)C	Yes	No (48%)	Yes (46%)	Yes (79%)	No (74%)	Yes (34%)	No (76%)	No (38%)	No (87%)	No (68%)	No (96%)	No (83%)
Calcium 3-hydroxy-4-[(4-methyl-2-sulphonatophenyl)azo]-2-naphthoate [CI Pigment Red 57:1 / CI-Nr. 15 850:1]	5281-04-9	CC1=CC(=C(C=C1)N=NC2=C(C(=CC3=CC=CC=C32)C(=O)O)[O-])S(=O)(=O)[O-].[Ca+2]	Yes (95%)	No (48%)	No (67%)	No (89%)	No (74%)	Yes (45%)	No (96%)	No (95%)	No (97%)	No (95%)	No (96%)	No (53%)
3-methyl-1-butanol	123-51-3	CC(C)CCO	No	No (93%)	No (96%)	No (81%)	No (81%)	No (89%)	No (96%)	No (87%)	No (97%)	No (79%)	No (96%)	No (83%)
Essigs?urebutylester (Butyl acetate)	123-86-4	CCCCOC(=O)C	No	No (76%)	No (96%)	Yes (46%)	No (97%)	No (99%)	No (96%)	No (84%)	No (97%)	No (79%)	No (96%)	No (68%)
1,4-dioxane	123-91-1	C1COCCO1	No	No (76%)	No	No (78%)	No (97%)	No (89%)	No (96%)	No (95%)	No (97%)	No (76%)	No (96%)	No (68%)
Glycerol 1-stearate	123-94-4	CCCCCCCCCCCCCCCCCC(=O)OCC(CO)O	Yes (65%)	Yes (98%)	No (56%)	No (97%)	No (81%)	No (99%)	No (82%)	No (95%)	No (81%)	No (95%)	No (96%)	No (83%)
Adipic acid	124-04-9	C(CCC(=O)O)CC(=O)O	Yes (97%)	No (93%)	No (96%)	No (97%)	No (97%)	No (99%)	No (96%)	No (95%)	No (97%)	No (95%)	No (96%)	No (83%)
1,6-Hexamethylenediamine	124-09-4	C(CCCN)CCN	Yes	No (93%)	No (96%)	No	No (97%)	No	No (82%)	No (95%)	No (97%)	Yes (41%)	No (96%)	No
Methyl myristate	124-10-7	CCCCCCCCCCCCCC(=O)OC	No	Yes (79%)	Yes (67%)	Yes (53%)	No (51%)	No (92%)	Yes (59%)	No (74%)	No (97%)	Yes (46%)	No (96%)	No (61%)
Dimethylamin	124-40-3	CNC	No	No (93%)	No	No (75%)	No (97%)	No (99%)	No (96%)	No (95%)	No (97%)	Yes (61%)	No (96%)	No (83%)
2-amino-2-methylpropanol	124-68-5	CC(C)(CO)N	Yes	No (93%)	No (96%)	No (89%)	No (97%)	No (99%)	No (96%)	No (95%)	No (97%)	Yes (46%)	No (96%)	No (83%)
Exo-1,7,7-trimethylbicyclo[2.2.1]heptan-2-ol [Isoborneol]	124-76-5	C[C@@]12CC[C@@H](C1(C)C)C[C@H]2O	No (44%)	No (69%)	No (96%)	No (97%)	No (97%)	No (73%)	No (96%)	No (84%)	No (97%)	No (95%)	No (79%)	Yes (68%)
Exo-1,7,7-trimethylbicyclo[2.2.1]hept-2-yl acetate	125-12-2	CC(=O)O[C@@H]1C[C@H]2CC[C@]1(C)C2(C)C.CC(=O)O[C@H]1C[C@@H]2CC[C@@]1(C)C2(C)C	No (79%)	No (54%)	No (96%)	No (75%)	No (97%)	No (96%)	No (64%)	Yes (45%)	No (97%)	No (95%)	No (96%)	Yes (71%)
2,4,7,9-tetramethyldec-5-yne-4,7-diol	126-86-3	CC(C)CC(C)(C#CC(C)(CC(C)C)O)O	Yes (70%)	No (93%)	No (96%)	Yes (69%)	No (78%)	No (99%)	No (96%)	Yes (53%)	No (86%)	No (95%)	No (96%)	No (61%)
Potassium acetate	127-08-2	CC(=O)[O-].[K+]	Yes	No (93%)	No (96%)	No (89%)	No (97%)	No (79%)	No (96%)	No (95%)	No (97%)	No (84%)	No (96%)	No (83%)
Natriumacetat (Sodium acetate)	127-09-3	CC(=O)[O-].[Na+]	Yes	No (93%)	No (96%)	No (89%)	No (97%)	No (79%)	No (96%)	No (95%)	No (97%)	No (84%)	No (96%)	No (83%)
6,6-dimethyl-2-methylenebicyclo(3.1.1)heptane	127-91-3	CC1(C2CCC(=C)C1C2)C	No	No (69%)	No (96%)	No (59%)	No (86%)	Yes (37%)	No (96%)	No (64%)	No (83%)	No (84%)	No (96%)	Yes (79%)
2,6-Ditert-butyl-4-methylphenol	128-37-0	CC1=CC(=C(C(=C1)C(C)(C)C)O)C(C)(C)C	No (65%)	No (76%)	No (77%)	Yes (63%)	Yes (50%)	Yes (50%)	No (56%)	Yes (66%)	Yes (29%)	No (79%)	No (69%)	No (31%)
Calcium 1,4-bis(2-ethylhexyl) bis(2-sulphosuccinate)	128-49-4	CCCCC(CC)COC(=O)CC(C(=O)OCC(CC)CCCC)S(=O)(=O)[O-].CCCCC(CC)COC(=O)CC(C(=O)OCC(CC)CCCC)S(=O)(=O)[O-].[Ca+2]	Yes (81%)	Yes (98%)	No (83%)	No (97%)	No (72%)	No (87%)	No (76%)	No (79%)	No (82%)	No (95%)	No (79%)	No (56%)
Sodium xylene sulphonate	1300-72-7	Cc1cccc(S(=O)(=O)[O-])c1C.[Na+].Cc1ccc(S(=O)(=O)[O-])cc1C.[Na+].Cc1ccc(C)c(S(=O)(=O)[O-])c1.[Na+].Cc1cccc(C)c1S(=O)(=O)[O-].[Na+].Cc1cc(C)cc(S(=O)(=O)[O-])c1.[Na+].Cc1ccc(S(=O)(=O)[O-])c(C)c1.[Na+]	Yes (86%)	No (76%)	No (96%)	No (97%)	No (97%)	Yes (65%)	No (96%)	Yes (48%)	No (97%)	No (95%)	No (96%)	No (61%)
Riboflavin 5'-(sodium hydrogen phosphate)	130-40-5	CC1=CC2=C(C=C1C)N(C3=NC(=O)NC(=O)C3=N2)C[C@@H]([C@@H]([C@@H](COP(=O)(O)[O-])O)O)O.[Na+]	Yes (99%)	No (64%)	No (96%)	No (97%)	No (97%)	No (91%)	No (96%)	No (95%)	No (97%)	No (95%)	No (96%)	No (83%)
2,2-bis(hydroxymethyl)propane-1,3-diyl distearate	13081-97-5	CCCCCCCCCCCCCCCCCC(=O)OCC(CO)(CO)COC(=O)CCCCCCCCCCCCCCCCC	Yes	Yes (98%)	No	No	No (52%)	No (99%)	No	No (95%)	No (78%)	No (95%)	Yes	No
Diallyl phthalate	131-17-9	C=CCOC(=O)C1=CC=CC=C1C(=O)OCC=C	No (47%)	No (93%)	Yes (95%)	Yes (91%)	Yes (49%)	No (63%)	Yes (63%)	No (67%)	No (97%)	No (66%)	No (57%)	Yes (82%)
1-[[4-[(dimethylphenyl)azo]dimethylphenyl]azo]-2-naphthol [CI Solvent Red 27 / CI-Nr. 26 125]	1320-06-5	CC1=CC(=C(C=C1)C)N=NC2=C(C=C(C(=C2)C)N=NC3=C(C=CC4=CC=CC=C43)O)C	No	Yes (86%)	Yes (95%)	Yes	Yes (52%)	Yes (41%)	No (59%)	No (84%)	No (97%)	No	No (96%)	Yes
Edetate sodium tetrahydrate	13235-36-4	C(CN(CC(=O)[O-])CC(=O)[O-])N(CC(=O)[O-])CC(=O)[O-].O.O.O.O.[Na+].[Na+].[Na+].[Na+]	Yes (99%)	No	No (96%)	No (97%)	No (97%)	No	No (96%)	No (95%)	No (97%)	No (95%)	No (96%)	No (61%)
1,2-xylene; 1,3-xylene; 1,4-xylene	1330-20-7	Cc1ccccc1C.Cc1cccc(C)c1.Cc1ccc(C)cc1	No	No (93%)	No (63%)	Yes (91%)	No (97%)	Yes (41%)	No (96%)	No (79%)	No (97%)	No (66%)	No (96%)	No (47%)
Sorbitan stearate	1338-41-6	CCCCCCCCCCCCCCCCCC(=O)OCC([C@@H]1[C@H]([C@@H](CO1)O)O)O	Yes (86%)	Yes (98%)	No (96%)	No (97%)	No (81%)	No (99%)	No (82%)	No (95%)	No (78%)	No (95%)	No (79%)	No (83%)
Sorbitan oleate	1338-43-8	CCCCCCCC/C=C\CCCCCCCC(=O)OC[C@H]([C@@H]1[C@@H]([C@H](CO1)O)O)O	Yes (95%)	Yes (98%)	No (96%)	No (97%)	No (86%)	No (99%)	No (82%)	No (95%)	No (79%)	No (95%)	No (85%)	No (83%)
Isooctyl palmitate	1341-38-4	CCCCCCCCCCCCCCCC(=O)OCCCCCC(C)C	No (59%)	Yes (98%)	No (50%)	No (58%)	No (54%)	No (96%)	No (61%)	No (81%)	No (90%)	No (74%)	No (52%)	No (47%)
2-naphthol	135-19-3	C1=CC=C2C=C(C=CC2=C1)O	No (74%)	No (93%)	Yes (95%)	Yes (91%)	No (81%)	Yes (34%)	No (96%)	Yes (38%)	No (82%)	No (79%)	No (96%)	No (83%)
Diethyl-1-(2,4-dichlorphenyl)-5-methyl-2-pyrazolin-3,5-dicarboxylat	135590-91-9	CCOC(=O)C1=NN(C(C1)(C)C(=O)OCC)C2=C(C=C(C=C2)Cl)Cl	No (94%)	No (52%)	Yes (95%)	Yes (79%)	Yes (63%)	Yes (41%)	Yes (69%)	Yes (81%)	No (97%)	No (84%)	No (57%)	Yes (84%)
3-hydroxy-2'-methyl-2-naphthanilide	135-61-5	CC1=CC=CC=C1NC(=O)C2=CC3=CC=CC=C3C=C2O	No (50%)	No (60%)	Yes (95%)	Yes (79%)	Yes (60%)	Yes (65%)	Yes (91%)	Yes (63%)	No (86%)	Yes (61%)	No (61%)	Yes (75%)
Sodium N-lauroylsarcosinate	137-16-6	CCCCCCCCCCCC(=O)N(C)CC(=O)[O-].[Na+]	Yes (97%)	Yes (62%)	No (96%)	No (70%)	No (97%)	No (80%)	No (96%)	No (81%)	No (97%)	No (95%)	No (96%)	No (61%)
Sodium-N-methyl-N-oleoyl-taurate	137-20-2	CCCCCCCC/C=C\CCCCCCCC(=O)N(C)CCS(=O)(=O)[O-].[Na+]	Yes (95%)	Yes (98%)	No (61%)	No (97%)	No (58%)	Yes (45%)	No (82%)	No (81%)	No (81%)	No (95%)	No (79%)	No (56%)
2-methylbutan-1-ol	137-32-6	CCC(C)CO	No	No (93%)	No (96%)	No (85%)	No (81%)	No (84%)	No (96%)	No (95%)	No (97%)	No (84%)	No (96%)	No (83%)
6-O-palmitoylascorbic acid [E 304]	137-66-6	CCCCCCCCCCCCCCCC(=O)OC[C@@H]([C@@H]1C(=C(C(=O)O1)O)O)O	Yes (95%)	Yes (98%)	No (65%)	No (97%)	No (63%)	No (99%)	No (69%)	No (95%)	No (83%)	No (95%)	No (96%)	No (83%)
3,3-dimethyl-8,9-dinorbornan-2-yl acetate	13851-11-1	CC(=O)OC1C(C2CCC1(C2)C)(C)C	No (79%)	No (57%)	No (96%)	No (70%)	No (97%)	No (87%)	No (69%)	Yes (50%)	No (97%)	No (95%)	No (96%)	Yes (71%)
Limonene	138-86-3	CC1=CCC(CC1)C(=C)C	No	No (60%)	No (77%)	Yes (56%)	No (81%)	Yes (36%)	No (82%)	No (66%)	No (80%)	No (76%)	No (96%)	No (68%)
Benzylacetat	140-11-4	CC(=O)OCC1=CC=CC=C1	No (74%)	No (93%)	No (70%)	Yes (73%)	No (97%)	No (78%)	No (56%)	Yes (50%)	No (97%)	No (74%)	No (96%)	No (35%)
Ethyl acrylate	140-88-5	CCOC(=O)C=C	Yes	No (93%)	No (96%)	No (45%)	No (97%)	No (83%)	No (96%)	No (84%)	No (97%)	No (65%)	No (96%)	No (53%)
Butyl acrylate	141-32-2	CCCCOC(=O)C=C	No	No (76%)	No (96%)	Yes (53%)	No (97%)	No (89%)	No (96%)	No (76%)	No (97%)	No (56%)	No (96%)	No (61%)
2-aminoethanol	141-43-5	C(CO)N	Yes	No (93%)	No (96%)	No	No (97%)	No	No (96%)	No (95%)	No (97%)	Yes (48%)	No (96%)	No
Bis(2-ethylhexyl) maleate	142-16-5	CCCCC(CC)COC(=O)/C=C\C(=O)OCC(CC)CCCC	No (65%)	Yes (98%)	No (56%)	No (58%)	Yes (45%)	No (99%)	No (47%)	No (65%)	No (97%)	No (95%)	No (66%)	Yes (66%)
(1R)-2,2-dimethyl-3-methylenebicyclo[2.2.1]heptane [(+)-Camphene]	5794-03-6	CC1([C@@H]2CC[C@@H](C2)C1=C)C	No	No (69%)	No (77%)	No (58%)	No (86%)	Yes (39%)	No (96%)	No (69%)	No (83%)	No (79%)	No (96%)	Yes (79%)
Sodium decyl sulphate	142-87-0	CCCCCCCCCCOS(=O)(=O)[O-].[Na+]	Yes (81%)	Yes (62%)	No (73%)	No (97%)	No (97%)	No	No (96%)	No	No (97%)	No	No (96%)	No (68%)
Dodecanoic acid	143-07-7	CCCCCCCCCCCC(=O)O	Yes	No (50%)	No (83%)	No (52%)	No (97%)	No (92%)	No (96%)	No (87%)	No (97%)	No (95%)	No (96%)	No (83%)
Sodium oleate	143-19-1	CCCCCCCC/C=C\CCCCCCCC(=O)[O-].[Na+]	Yes	Yes (70%)	No (56%)	No (63%)	No (65%)	No (80%)	No (96%)	No (87%)	No (97%)	No (84%)	No (96%)	No (83%)
2,-(2-(2-Butoxyethoxy)ethoxy)ethanol	143-22-6	CCCCOCCOCCOCCO	No	No (76%)	No (96%)	No (58%)	No (97%)	No (99%)	No (96%)	No (73%)	No (97%)	No (79%)	No (96%)	No (83%)
(Z)-octadec-9-enol	143-28-2	CCCCCCCC/C=C\CCCCCCCCO	No	Yes (70%)	No (54%)	Yes (49%)	No (97%)	No (84%)	No (76%)	No (81%)	No (90%)	No (63%)	No (96%)	No (83%)
N,N-dimethyldecan-1-amide	14433-76-2	CCCCCCCCCC(=O)N(C)C	No (65%)	Yes (67%)	No (54%)	Yes (61%)	No (86%)	No (92%)	Yes (59%)	Yes (39%)	No (97%)	Yes (42%)	No (96%)	No (49%)
Sodium hydrogencarbonate	144-55-8	[Na+].OC([O-])=O	Yes	No (93%)	No (96%)	NoSites	No (97%)	NoSites	No (96%)	NoSites	No (97%)	NoSites	No (96%)	NoSites
(benzyloxy)methanol	14548-60-8	C1=CC=C(C=C1)COCO	No (74%)	No (93%)	No (96%)	Yes (79%)	No (97%)	No (66%)	No (96%)	Yes (50%)	No (97%)	No (63%)	No (96%)	No (83%)
29H,31H-phthalocyaninato(2-)-N29,N30,N31,N32 copper [CI Pigment Blue 15:1 / CI-Nr. 74 160]	147-14-8	[Cu++].[N-]1\C2=N/C3=N/C(=N\C4=C5C=CC=CC5=C([N-]4)\N=C4/N=C(/N=C1/C1=CC=CC=C21)C1=CC=CC=C41)/C1=CC=CC=C31	Yes	Yes	Yes	Yes	Yes (50%)	No	No	No	No	No	Yes	Yes (86%)
Sodium N-(2-carboxyethyl)-N-dodecyl-?-alaninate	14960-06-6	CCCCCCCCCCCCN(CCC(=O)O)CCC(=O)[O-].[Na+]	Yes (95%)	No (48%)	No (96%)	No (97%)	No (97%)	No (99%)	No (96%)	No (95%)	No (86%)	No (95%)	No (96%)	No (68%)
Sodium dodecyl sulphate	151-21-3	CCCCCCCCCCCCOS(=O)(=O)[O-].[Na+]	Yes (67%)	Yes (74%)	No (67%)	No (97%)	No (97%)	No	No (96%)	No	No (90%)	No	No (96%)	No (68%)
2-acrylamido-2-methylpropanesulphonic acid	15214-89-8	CC(C)(CS(=O)(=O)O)NC(=O)C=C	Yes	No (76%)	No (96%)	No (89%)	No (97%)	Yes (39%)	No (96%)	Yes (43%)	No (97%)	No (95%)	No (96%)	No (49%)
Sodium 2-hydroxyethanesulphonate	1562-00-1	C(CS(=O)(=O)[O-])O.[Na+]	Yes	No (93%)	No (96%)	No (97%)	No (97%)	No (87%)	No (96%)	No (74%)	No (97%)	No (95%)	No (96%)	No (83%)
2-methoxy-1-propanol	1589-47-5	CC(CO)OC	No	No (93%)	No (96%)	No (89%)	No (86%)	No (96%)	No (96%)	No (95%)	No (97%)	No (74%)	No (96%)	No (83%)
Calcium distearate	1592-23-0	CCCCCCCCCCCCCCCCCC(=O)[O-].CCCCCCCCCCCCCCCCCC(=O)[O-].[Ca+2]	Yes	Yes (72%)	No (56%)	No (75%)	No (67%)	No (94%)	No (96%)	No (87%)	No (90%)	No (95%)	No (96%)	No (83%)
C.I. Pigment Green 8	16143-80-9	O=c2ccc1ccccc1c2=N[O-].O=c2ccc1ccccc1c2=N[O-].O=c2ccc1ccccc1c2=N[O-].[Fe++].[Na+]	Yes (86%)	No (93%)	Yes (55%)	Yes (61%)	No (97%)	Yes (50%)	No (96%)	No (87%)	No (97%)	No (95%)	No (96%)	No (45%)
Alanine, N,N-bis(carboxymethyl)-, sodium salt (1:3)	164462-16-2	CC(C(=O)[O-])N(CC(=O)[O-])CC(=O)[O-].[Na+].[Na+].[Na+]	Yes (99%)	No	No (96%)	No (72%)	No (97%)	No	No (96%)	No (95%)	No (97%)	No (95%)	No (96%)	No (61%)
1,2-cyclohexanedicarboxylic acid, 1,2-diisononyl ester	166412-78-8	CC(C)CCCCCCOC(=O)C1CCCCC1C(=O)OCCCCCCC(C)C	No (65%)	Yes (98%)	No (77%)	No (89%)	Yes (45%)	No (99%)	No (46%)	No (71%)	No (81%)	No (95%)	Yes (55%)	No (47%)
1,1,1,3,5,5,5-heptamethyl-3-octyltrisiloxane	17955-88-3	CCCCCCCC[Si](C)(O[Si](C)(C)C)O[Si](C)(C)C	No	Yes	No	No	No	Yes	No	Yes	No	No	No	Yes
Ethoxytrimethylsilane	1825-62-3	CCO[Si](C)(C)C	No	No	No	No	No	Yes	No	Yes	No	No	No	No
Octabenzone	1843-05-6	CCCCCCCCOC1=CC(=C(C=C1)C(=O)C2=CC=CC=C2)O	No (85%)	Yes (98%)	Yes (95%)	Yes (79%)	Yes (89%)	Yes (39%)	Yes (69%)	No (66%)	No (83%)	Yes (42%)	No (66%)	Yes (66%)
2-ethylhexyl(2S)-2-hydroxypropanoate (2-Ethylhexyl-S-Lactat)	186817-80-1	CCCCC(CC)COC(=O)[C@H](C)O	No (55%)	No (46%)	No (96%)	No (50%)	No (97%)	No (99%)	No (66%)	Yes (40%)	No (97%)	No (95%)	No (96%)	No (61%)
Potassium hydroxyacetate	1932-50-9	C(C(=O)[O-])O.[K+]	Yes	No (93%)	No (96%)	No (97%)	No (97%)	No (99%)	No (96%)	No (95%)	No (97%)	No (95%)	No (96%)	No (83%)
Trisodium 5-hydroxy-1-(4-sulphophenyl)-4-(4-sulphophenylazo)pyrazole-3-carboxylate	1934-21-0	C1=CC(=CC=C1N=NC2C(=NN(C2=O)C3=CC=C(C=C3)S(=O)(=O)[O-])C(=O)[O-])S(=O)(=O)[O-].[Na+].[Na+].[Na+]	Yes	No (76%)	No (96%)	No	No (97%)	No (65%)	No (96%)	No (95%)	No (97%)	No	No (96%)	No
Hydrogen [4-[4-(diethylamino)-5'-hydroxy-2',4'-disulphonatobenzhydrylidene]cyclohexa-2,5-dien-1-ylidene]diethylammonium, monosodium salt [CI Food Blue 5:2]	20262-76-4	CCN(CC)C1=CC=C(C=C1)C(=C2C=CC(=[N+](CC)CC)C=C2)C3=CC(=C(C=C3S(=O)(=O)[O-])S(=O)(=O)[O-])O.[Na+]	Yes	Yes (54%)	No (96%)	No	No (67%)	Yes (50%)	No (72%)	No (87%)	No (97%)	No (84%)	No (75%)	No (33%)
L-Aspartic acid, N,N'-1,2-ethanediylbis-	20846-91-7	C(CN[C@@H](CC(=O)O)C(=O)O)N[C@@H](CC(=O)O)C(=O)O	Yes (97%)	No	No (96%)	No (97%)	No (97%)	No	No (96%)	No (95%)	No (97%)	No (95%)	No (96%)	No (83%)
2-ethylhexyl stearate	22047-49-0	CCCCCCCCCCCCCCCCCC(=O)OCC(CC)CCCC	No (59%)	Yes (98%)	Yes (46%)	No (68%)	No (54%)	No (99%)	No (66%)	No (95%)	No (86%)	No (79%)	Yes (49%)	No (45%)
Cyprosulfamide	221667-31-8	COC1=CC=CC=C1C(=O)NS(=O)(=O)C2=CC=C(C=C2)C(=O)NC3CC3	Yes (99%)	No (44%)	No (96%)	No (97%)	Yes (67%)	Yes (65%)	No (82%)	No (95%)	No (90%)	No (95%)	No (64%)	No (31%)
Ammonium dodecyl sulphate	2235-54-3	CCCCCCCCCCCCOS(=O)(=O)[O-].[NH4+]	Yes	No	No	NoSites	No	NoSites	No	NoSites	No	NoSites	No	NoSites
N-(3-aminopropyl)-N-dodecylpropane-1,3-diamine	2372-82-9	CCCCCCCCCCCCN(CCCN)CCCN	Yes	Yes (54%)	No (63%)	No (75%)	No (74%)	No (99%)	No (61%)	No (95%)	Yes (86%)	Yes (55%)	No (59%)	No (83%)
1-(4-methyl-2-nitrophenylazo)-2-naphthol [CI Pigment Red 3]	2425-85-6	CC1=CC(=C(C=C1)N=NC2=C(C=CC3=CC=CC=C32)O)[N+](=O)[O-]	No (62%)	No (46%)	Yes (95%)	Yes (49%)	Yes (89%)	No (65%)	Yes (66%)	No (66%)	No (87%)	No (95%)	No (66%)	No (49%)
Potassium sorbate	24634-61-5	C/C=C/C=C/C(=O)[O-].[K+]	Yes	No	No (96%)	Yes (49%)	No (97%)	Yes (45%)	No (96%)	No (87%)	No (97%)	No (84%)	No (96%)	No (68%)
[(methylethylene)bis(oxy)]dipropanol	24800-44-0	CC(CO)OCC(C)OCC(C)O	No (55%)	No (76%)	No (96%)	No (89%)	No (97%)	No (99%)	No (96%)	No (79%)	No (97%)	No (95%)	No (96%)	No (83%)
Na dodecylbenzene sulfonate	25155-30-0	CCCCCCCCCC(CC)c1ccc(S(=O)(=O)[O-])cc1.[Na+]	Yes (63%)	Yes (90%)	No (67%)	No (89%)	Yes (58%)	Yes (50%)	No (54%)	Yes (36%)	No (74%)	No (95%)	No (59%)	No (68%)
Dipropylene glycol	25265-71-8	CC(O)COCC(C)O.CC(O)COC(C)CO.CC(CO)OC(C)CO	No (52%)	No (93%)	No (96%)	No (97%)	No (97%)	No (99%)	No (96%)	No (95%)	No (97%)	No (95%)	No (96%)	No (83%)
Isobutyric acid, monoester with 2,2,4-trimethylpentane-1,3-diol	25265-77-4	CC(C)C(O)C(C)(C)COC(=O)C(C)C.CC(C)C(OC(=O)C(C)C)C(C)(C)CO	No (52%)	No (64%)	No (96%)	Yes (46%)	No (97%)	No (99%)	No (96%)	Yes (53%)	No (97%)	No (95%)	No (96%)	No (49%)
Oleic acid, monoester with glycerol	25496-72-4	CCCCCCCC/C=C\CCCCCCCC(=O)OCC(CO)O	Yes (70%)	Yes (98%)	No (57%)	No (85%)	No (86%)	No (99%)	No (82%)	No (95%)	No (82%)	No (84%)	No (96%)	No (83%)
Trimethylbenzene	25551-13-7	CC1=C(C(=CC=C1)C)C	No	No (93%)	No (51%)	Yes (79%)	No (97%)	Yes (41%)	No (96%)	No (69%)	No (97%)	No (66%)	No (96%)	No (45%)
Victoria Blue B	2580-56-5	CN(C)C1=CC=C(C=C1)C(=C2C=CC(=[NH+]C3=CC=CC=C3)C4=CC=CC=C24)C5=CC=C(C=C5)N(C)C.[Cl-]	Yes (81%)	Yes (98%)	No (77%)	Yes (63%)	No (72%)	Yes (65%)	No (69%)	Yes (45%)	Yes (44%)	Yes (44%)	No (57%)	Yes (92%)
Disodium 6-hydroxy-5-[(2-methoxy-4-sulphonato-m-tolyl)azo]naphthalene-2-sulphonate	25956-17-6	CC1=CC(=C(C=C1S(=O)(=O)[O-])OC)N=NC2=C(C=CC3=C2C=CC(=C3)S(=O)(=O)[O-])O.[Na+].[Na+]	Yes (88%)	No (44%)	No (70%)	No (85%)	No (97%)	Yes (50%)	No (96%)	Yes (38%)	No (97%)	No (95%)	No (96%)	No (49%)
Trisodium 1-(1-naphthylazo)-2-hydroxynaphthalene-4',6,8-trisulphonate [CI Acid Red 18 / CI-Nr. 16 255]	2611-82-7	C1=CC=C2C(=C1)C(=CC=C2S(=O)(=O)[O-])N=NC3=C(C=CC4=CC(=CC(=C43)S(=O)(=O)[O-])S(=O)(=O)[O-])O.[Na+].[Na+].[Na+]	Yes (90%)	No (40%)	No (96%)	No (85%)	No (97%)	Yes (50%)	No (96%)	No (76%)	No (97%)	No (95%)	No (96%)	No (42%)
5-chloro-2-methyl-2H-isothiazol-3-one [CIT]	26172-55-4	CN1C(=O)C=C(S1)Cl	No (59%)	No (93%)	No (52%)	Yes (58%)	No (97%)	No (82%)	No (96%)	No (64%)	No (97%)	No (95%)	No (96%)	No (42%)
Dodecylbenzenesulphonic acid, compound with isopropylamine (1:1)	26264-05-1	CCCCCCCCCC(CC)C1=CC=C(C=C1)S(=O)(=O)O.CC(C)N	Yes (63%)	Yes (90%)	No (67%)	No (89%)	Yes (58%)	Yes (50%)	No (54%)	Yes (36%)	No (74%)	No (95%)	No (59%)	No (68%)
Calcium dodecylbenzene sulfonate	26264-06-2	CCCCCCCCCC(CC)C1=CC=C(C=C1)S(=O)(=O)[O-].CCCCCCCCCC(CC)C1=CC=C(C=C1)S(=O)(=O)[O-].[Ca+2]	Yes (63%)	Yes (90%)	No (67%)	No (89%)	Yes (58%)	Yes (50%)	No (54%)	Yes (36%)	No (74%)	No (95%)	No (59%)	No (68%)
1,2-benzisothiazol-3(2H)-one	2634-33-5	O=C1NSC2=C1C=CC=C2	No (44%)	No (93%)	Yes (81%)	Yes (66%)	No (97%)	No (87%)	No (96%)	No (65%)	No (97%)	No (95%)	No (96%)	No (83%)
2-ethylhexyl oleate	26399-02-0	CCCCCCCC/C=C\CCCCCCCC(=O)OCC(CC)CCCC	No (55%)	Yes (98%)	No (47%)	No (65%)	No (54%)	No (96%)	No (66%)	No (95%)	No (86%)	No (71%)	No (51%)	No (47%)
m-tolylidene diisocyanate	26471-62-5	CC1=C(C=C(C=C1)N=C=O)N=C=O.CC1=C(C=CC=C1N=C=O)N=C=O	No	Yes	Yes (95%)	Yes (91%)	No (86%)	Yes (33%)	No (96%)	No (39%)	No (97%)	No (69%)	No (96%)	No (53%)
Diammonio(ethyl)[4-[[4-[ethyl(3-sulphonatobenzyl)amino]phenyl](2-sulphonatophenyl)methylene]cyclohexa-2,5-dien-1-ylidene](3-sulphonatobenzyl)ammonium [CI Acid Blue 9 / CI-Nr. 42 090]	2650-18-2	CCN(CC1=CC(=CC=C1)S(=O)(=O)[O-])C2=CC=C(C=C2)C(=C3C=CC(=[N+](CC)CC4=CC(=CC=C4)S(=O)(=O)[O-])C=C3)C5=CC=CC=C5S(=O)(=O)[O-].[NH4+].[NH4+]	Yes (99%)	Yes (82%)	No (77%)	No (85%)	No (60%)	Yes (36%)	No (69%)	No (95%)	No (82%)	No (84%)	No (49%)	Yes (67%)
2-methyl-2H-isothiazol-3-one [MIT]	2682-20-4	CN1C(=O)C=CS1	No (50%)	No (93%)	No (96%)	No (63%)	No (97%)	No (83%)	No (96%)	No (77%)	No (97%)	No (95%)	No (96%)	No (68%)
N-(n-octyl)-2-pyrrolidinone	2687-94-7	CCCCCCCCN1CCCC1=O	No (65%)	Yes (53%)	No (61%)	No (46%)	No (72%)	No (94%)	Yes (91%)	No (69%)	No (97%)	Yes (44%)	No (96%)	No (56%)
Dodecylbenzensulphonic acid	27176-87-0	CCCCCCCCCCCCC1=CC=CC=C1S(=O)(=O)O	Yes (65%)	Yes (90%)	No (51%)	No (97%)	Yes (58%)	Yes (50%)	No (54%)	Yes (38%)	Yes (31%)	No (95%)	No (56%)	No (68%)
Sodium diisobutylnaphthalenesulphonate	27213-90-7	CC(C)CC1=CC2=CC=CC=C2C(=C1CC(C)C)S(=O)(=O)[O-].[Na+]	Yes (81%)	Yes (98%)	No (96%)	No (97%)	No (54%)	Yes (65%)	No (96%)	Yes (40%)	No (87%)	No (95%)	No (69%)	Yes (71%)
Isotridecan-1-ol	27458-92-0	CC(C)CCCCCCCCCCO	No	No (50%)	No (67%)	No (54%)	No (97%)	No (89%)	No (69%)	No (76%)	No (90%)	No (71%)	No (96%)	No (83%)
2-methyl-2-(methylamino)propan-1-ol	27646-80-6	CC(C)(CO)NC	Yes	No (93%)	No (96%)	No (78%)	No (97%)	No (99%)	No (96%)	No (87%)	No (97%)	Yes (71%)	No (96%)	No (83%)
Potassium cumenesulphonate	28085-69-0	CC(C)C1=CC=C(C=C1)S(=O)(=O)[O-].[K+]	Yes (77%)	No (76%)	No (96%)	No (85%)	No (97%)	Yes (65%)	No (96%)	Yes (50%)	No (97%)	No (95%)	No (96%)	No (68%)
Sodium cumenesulphonate	28348-53-0	[Na+].CC(C)(C1=CC=CC=C1)S([O-])(=O)=O	Yes (79%)	No (64%)	No (96%)	No (97%)	No (97%)	Yes (50%)	No (96%)	Yes (56%)	No (97%)	No (95%)	No (96%)	No (56%)
N-(1,1-dimethyl-3-oxobutyl)acrylamide	2873-97-4	CC(=O)CC(C)(C)NC(=O)C=C	Yes	No (64%)	No (96%)	Yes (61%)	No (97%)	No (99%)	No (96%)	Yes (50%)	No (97%)	No (84%)	No (96%)	No (42%)
Propene, 1,3,3,3,-tetrafluoro-,(E)-	29118-24-9	C(=C/F)\C(F)(F)F	No (44%)	No (93%)	No (77%)	No (72%)	No (97%)	No (91%)	No (96%)	No (95%)	No (97%)	No (84%)	No (96%)	No (83%)
2-ethylhexyl palmitate	29806-73-3	CCCCCCCCCCCCCCCC(=O)OCC(CC)CCCC	No (62%)	Yes (98%)	Yes (46%)	No (65%)	Yes (50%)	No (96%)	No (64%)	No (84%)	No (87%)	No (79%)	No (49%)	No (45%)
Glyoxylic acid	298-12-4	C(=O)C(=O)O	Yes	No	No (96%)	No (97%)	No (97%)	No (96%)	No (96%)	No (95%)	No (97%)	No (95%)	No (96%)	No (68%)
1-(2-Butoxy-1-methylethoxy)propan 2-ol	29911-28-2	CCCCOCC(C)OCC(C)O	No (74%)	No (69%)	No (96%)	No (63%)	No (97%)	No (99%)	No (96%)	No (73%)	No (97%)	No (95%)	No (96%)	No (83%)
N,N-dimethyldodecanamide	3007-53-2	CCCCCCCCCCCC(=O)N(C)C	No (62%)	Yes (82%)	Yes (53%)	Yes (58%)	No (67%)	No (92%)	Yes (59%)	Yes (36%)	No (97%)	Yes (42%)	No (96%)	No (49%)
Methyl octadeca-9,12,15-trienoate	301-00-8	CC/C=C\C/C=C\C/C=C\CCCCCCCC(=O)OC	Yes	Yes (79%)	Yes (55%)	Yes (63%)	No (52%)	No (75%)	No (52%)	No (87%)	No (97%)	Yes (53%)	No (96%)	No (47%)
Sodium ethylenesulphonate	3039-83-6	C=CS(=O)(=O)[O-].[Na+]	Yes	No	No (96%)	No (97%)	No (97%)	Yes (33%)	No (96%)	No (76%)	No (97%)	No (95%)	No (96%)	No (83%)
Pentanol	30899-19-5	CCCCCO.CCCC(O)C.CCC(O)CC	No	No (93%)	No (96%)	No (68%)	No (86%)	No (96%)	No (96%)	No (95%)	No (97%)	No (74%)	No (96%)	No (83%)
Stearic acid, monoester with glycerol	31566-31-1	CCCCCCCCCCCCCCCCCC(=O)OCC(O)CO.CCCCCCCCCCCCCCCCCC(=O)OC(CO)CO	Yes (65%)	Yes (98%)	No (56%)	No (97%)	No (81%)	No (99%)	No (82%)	No (95%)	No (81%)	No (95%)	No (96%)	No (83%)
(2-methoxymethylethoxy)propanol	34590-94-8	COCC(C)OC(C)CO	No (62%)	No (76%)	No (96%)	No (68%)	No (97%)	No (99%)	No (96%)	No (79%)	No (97%)	No (79%)	No (96%)	No (83%)
1-butylpyrrolidin-2-one	3470-98-2	CCCCN1CCCC1=O	No (52%)	No (93%)	No (96%)	No (59%)	No (97%)	No (94%)	No (96%)	No (79%)	No (97%)	No (66%)	No (96%)	No (61%)
Propanamide, 2-hydroxy-N,N-dimethyl-	35123-06-9	CC(C(=O)N(C)C)O	Yes (86%)	No (93%)	No (96%)	No (81%)	No (97%)	No (99%)	No (96%)	No (87%)	No (97%)	No (95%)	No (96%)	No (68%)
Hydrogen 3,6-bis(diethylamino)-9-(2,4-disulphonatophenyl)xanthylium, sodium salt	3520-42-1	CCN(CC)C1=CC2=C(C=C1)C(=C3C=CC(=[N+](CC)CC)C=C3O2)C4=C(C=C(C=C4)S(=O)(=O)[O-])S(=O)(=O)[O-].[Na+]	Yes (99%)	Yes (67%)	No (96%)	No (65%)	No (60%)	Yes (65%)	No (69%)	No (79%)	No (84%)	No (84%)	Yes (54%)	Yes (72%)
Bis[hydrogen [4-[4-(diethylamino)-5'-hydroxy-2',4'-disulphonatobenzhydrylidene]cyclohexa-2,5-dien-1-ylidene]diethylammonium], calcium salt [CI Acid Blue 3 / CI-Nr. 42 051]	3536-49-0	CCN(CC)C1=CC=C(C=C1)C(=C2C=CC(=[N+](CC)CC)C=C2)C3=CC(=C(C=C3S(=O)(=O)[O-])S(=O)(=O)[O-])O.CCN(CC)C1=CC=C(C=C1)C(=C2C=CC(=[N+](CC)CC)C=C2)C3=CC(=C(C=C3S(=O)(=O)[O-])S(=O)(=O)[O-])O.[Ca+2]	Yes	Yes (54%)	No (96%)	No	No (67%)	Yes (50%)	No (72%)	No (87%)	No (97%)	No (84%)	No (75%)	No (33%)
1,1,5,5,5-hexamethyl-3,3-bis[(trimethylsilyl)oxy]trisiloxane	3555-47-3	C[Si](C)(C)O[Si](O[Si](C)(C)C)(O[Si](C)(C)C)O[Si](C)(C)C	Yes	Yes	No	No	No	No	No	Yes	No	No	No	Yes
(ethylenedioxy)dimethanol	3586-55-8	C(COCO)OCO	No	No (93%)	No	No (78%)	No (97%)	No (99%)	No (96%)	No (95%)	No (97%)	No (84%)	No (96%)	No (83%)
Disodium maleate	371-47-1	C(=C\C(=O)[O-])\C(=O)[O-].[Na+].[Na+]	Yes	No	No (96%)	No (97%)	No (97%)	No (99%)	No (96%)	No (95%)	No (97%)	No (95%)	No (96%)	No (83%)
Denatonium benzoate	3734-33-6	[O-]C(=O)C1=CC=CC=C1.CC[N+](CC)(CC(=O)NC1=C(C)C=CC=C1C)CC1=CC=CC=C1	Yes (63%)	No (93%)	No (96%)	No (97%)	No (97%)	No (96%)	No (96%)	No (70%)	Yes (86%)	Yes (42%)	No (96%)	No (56%)
Dihydrogen (ethyl)[4-[4-[ethyl(3-sulphonatobenzyl)]amino]-2'-sulphonatobenzhydrylidene]cyclohexa-2,5-dien-1-ylidene](3-sulphonatobenzyl)ammonium, disodium salt [C.I. Acid Blue 9]	3844-45-9	CCN(CC1=CC(=CC=C1)S(=O)(=O)[O-])C2=CC=C(C=C2)C(=C3C=CC(=[N+](CC)CC4=CC(=CC=C4)S(=O)(=O)[O-])C=C3)C5=CC=CC=C5S(=O)(=O)[O-].[Na+].[Na+]	Yes (99%)	Yes (82%)	No (77%)	No (85%)	No (60%)	Yes (36%)	No (69%)	No (95%)	No (82%)	No (84%)	No (49%)	Yes (67%)
Calcium propionate	4075-81-4	CCC(=O)[O-].CCC(=O)[O-].[Ca+2]	Yes	No (93%)	No (96%)	No (81%)	No (97%)	No (83%)	No (96%)	No (95%)	No (97%)	No (84%)	No (96%)	No (83%)
Methenamine 3-chloroallylochloride	4080-31-3	C1N2CN3CN1C[N+](C2)(C3)C/C=C/Cl.[Cl-]	Yes (95%)	No (93%)	No (96%)	No (54%)	No (97%)	No (96%)	No (96%)	No (74%)	No (97%)	Yes (58%)	No (96%)	No (53%)
[2-(29H,31H-phthalocyaninylmethyl)-1H-isoindole-1,3(2H)-dionato(2-)-N29,N30,N31,N32]copper	42739-64-0	CN1C(=O)C2=C(C=CC=C2)C1=O.[Cu]1N2\C3=N/C4=N/C(=N\C5=C6C=CC=CC6=C(\N=C6/N=C(/N=C2/C2=CC=CC=C32)C2=CC=CC=C62)N15)/C1=CC=CC=C41	No	No	No	Yes	No	No	No	No	No	No	No	Yes
Sodium N-methyltaurinate	4316-74-9	CNCCS(=O)(=O)[O-].[Na+]	Yes	No (93%)	No (96%)	No (97%)	No (97%)	No (99%)	No (96%)	No (70%)	No (97%)	No (84%)	No (96%)	No (68%)
(+)-bornan-2-one	464-49-3	C[C@@]12CC[C@@H](C1(C)C)CC2=O	Yes (60%)	No (54%)	No (96%)	No (72%)	No (97%)	No (91%)	No (96%)	No (68%)	No (97%)	No (95%)	No (96%)	No (33%)
Sodium carbonate	497-19-8	C(=O)([O-])[O-].[Na+].[Na+]	Yes	No (93%)	No (96%)	NoSites	No (97%)	NoSites	No (96%)	NoSites	No (97%)	NoSites	No (96%)	NoSites
1-[(4-methoxy-2-nitrophenyl)azo]-2-naphthol	49744-28-7	COC1=CC(=C(C=C1)N=NC2=C(C=CC3=CC=CC=C32)O)[N+](=O)[O-]	No (65%)	No (52%)	Yes (95%)	Yes (53%)	Yes (89%)	No (65%)	Yes (66%)	No (76%)	No (87%)	No (95%)	No (64%)	No (45%)
Formaldehyde	50-00-0	C=O	Yes	No	No	No (89%)	No	No (96%)	No (96%)	No (95%)	No	No (95%)	No	No (83%)
3,5-bis(6-isocyanatohexyl)-2H-1,3,5-oxadiazine-2,4,6(3H,5H)-trione	50639-37-7	C(CCCN1C(=O)N(C(=O)OC1=O)CCCCCCN=C=O)CCN=C=O	No	Yes	No (54%)	Yes (63%)	Yes (60%)	No	No (59%)	No (87%)	No (97%)	No (84%)	No (85%)	No (68%)
Trisodium nitrilotriacetate	5064-31-3	C(C(=O)[O-])N(CC(=O)[O-])CC(=O)[O-].[Na+].[Na+].[Na+]	Yes (97%)	No	No (96%)	No (70%)	No (97%)	No	No (96%)	No (95%)	No (97%)	No (95%)	No (96%)	No (61%)
Diammonium carbonate	506-87-6	C(=O)([O-])[O-].[NH4+].[NH4+]	Yes	No	No	NoSites	No	NoSites	No	NoSites	No	NoSites	No	NoSites
Guanidinium nitrate	506-93-4	C(=N)(N)N.[N+](=O)(O)[O-]	Yes	No (93%)	No (96%)	No	No (97%)	No	No (96%)	No (87%)	No (97%)	Yes (41%)	No (96%)	No
Ascorbic acid	50-81-7	C([C@@H]([C@@H]1C(=C(C(=O)O1)O)O)O)O	Yes (99%)	No (93%)	No (96%)	No (97%)	No (97%)	No (99%)	No (96%)	No (95%)	No (97%)	No (95%)	No (96%)	No (83%)
Glucose	50-99-7	C([C@H]([C@H]([C@@H]([C@H](C=O)O)O)O)O)O	Yes (97%)	No (93%)	No (96%)	No (97%)	No (97%)	No (99%)	No (96%)	No (87%)	No (97%)	No (95%)	No (96%)	No (83%)
2-(2-butoxyethoxy)ethyl 6-propylpiperonyl ether [Piperonyl butoxide / PBO]	51-03-6	CCCCOCCOCCOCC1=C(CCC)C=C2OCOC2=C1	No (94%)	Yes (72%)	Yes (61%)	Yes (69%)	No (52%)	Yes (50%)	Yes (47%)	Yes (81%)	Yes (33%)	Yes (48%)	Yes (52%)	No (68%)
Bronopol	52-51-7	[O-][N+](C(CO)(CO)Br)=O	Yes (88%)	No (93%)	No (96%)	No (89%)	No (97%)	No (99%)	No (96%)	No (64%)	No (97%)	No (95%)	No (96%)	No (53%)
Sodium gluconate	527-07-1	C([C@H]([C@H]([C@@H]([C@H](C(=O)[O-])O)O)O)O)O.[Na+]	Yes (99%)	No (93%)	No (96%)	No (97%)	No (97%)	No (99%)	No (96%)	No (95%)	No (97%)	No (95%)	No (96%)	No (83%)
Sodium benzoate	532-32-1	C1=CC=C(C=C1)C(=O)[O-].[Na+]	Yes (81%)	No (93%)	No (96%)	No (70%)	No (97%)	Yes (50%)	No (96%)	No (69%)	No (97%)	No (95%)	No (96%)	No (83%)
Propanoic acid, 2-hydroxy-, propyl ester, (2S)-	53651-69-7	CCCOC(=O)[C@H](C)O	Yes (60%)	No (93%)	No (96%)	No (72%)	No (97%)	No (99%)	No (96%)	No (87%)	No (97%)	No (95%)	No (96%)	No (83%)
Dodecamethylcyclohexasiloxane	540-97-6	C[Si]1(O[Si](O[Si](O[Si](O[Si](O[Si](O1)(C)C)(C)C)(C)C)(C)C)(C)C)C	No	No	No	No	No	Yes	No	Yes	No	No	No	Yes
Decamethylcyclopentasiloxane	541-02-6	C[Si]1(O[Si](O[Si](O[Si](O[Si](O1)(C)C)(C)C)(C)C)(C)C)C	No	No	No	No	No	Yes	No	Yes	No	No	No	Yes
1,3-dichloropropene	542-75-6	ClCC=CCl	No	No (93%)	No	No (68%)	No (97%)	No (99%)	No (96%)	No (95%)	No (97%)	No (95%)	No (96%)	No (83%)
Calcium diformate	544-17-2	C(=O)[O-].C(=O)[O-].[Ca+2]	Yes	No	No (96%)	No	No	No	No (96%)	No (95%)	No (97%)	No	No	No
Ethyl linoleate	544-35-4	CCCCC/C=C\C/C=C\CCCCCCCC(=O)OCC	No	Yes (98%)	Yes (52%)	Yes (56%)	Yes (50%)	No (86%)	No (47%)	No (95%)	No (97%)	Yes (42%)	No (85%)	No (45%)
3-iodo-2-propynyl butylcarbamate	55406-53-6	CCCCNC(=O)OCC#CI	Yes	No (76%)	Yes (64%)	Yes (91%)	No (72%)	No (89%)	No (96%)	Yes (50%)	No (97%)	No (54%)	No (96%)	No (68%)
Octamethylcyclotetrasiloxane	556-67-2	C[Si]1(O[Si](O[Si](O[Si](O1)(C)C)(C)C)(C)C)C	No	No	No	No	No	Yes	No	Yes	No	No	No	Yes
Magnesium distearate	557-04-0	CCCCCCCCCCCCCCCCCC(=O)[O-].CCCCCCCCCCCCCCCCCC(=O)[O-].[Mg+2]	Yes	Yes (72%)	No (56%)	No (75%)	No (67%)	No (94%)	No (96%)	No (87%)	No (90%)	No (95%)	No (96%)	No (83%)
Zinc distearate	557-05-1	CCCCCCCCCCCCCCCCCC(=O)[O-].CCCCCCCCCCCCCCCCCC(=O)[O-].[Zn+2]	Yes	Yes (72%)	No (56%)	No (75%)	No (67%)	No (94%)	No (96%)	No (87%)	No (90%)	No (95%)	No (96%)	No (83%)
Titanium tetrabutanolate	5593-70-4	CCCC[O-].CCCC[O-].CCCC[O-].CCCC[O-].[Ti+4]	No	No (93%)	No (96%)	No (70%)	No (81%)	No (96%)	No (96%)	No (95%)	No (97%)	No (76%)	No (96%)	No (83%)
5-chloro-2-methyl-4-isothiazolin-3-one and 2-methyl-2H-isothiazol-3-one (3:1)	55965-84-9	CN1C(=O)C=CS1.CN1C(=O)C=C(S1)Cl	No (59%)	No (93%)	No (52%)	Yes (58%)	No (97%)	No (82%)	No (96%)	No (64%)	No (97%)	No (95%)	No (96%)	No (42%)
Trimethylsiloxysilicate	56275-01-5	C[Si](C)(C)O[Si](=O)O	Yes	No	No	No	No	Yes	No	Yes	No	Yes	No	No
2-Aminoacetic acid	56-40-6	C(C(=O)O)N	Yes	No (93%)	No (96%)	No (97%)	No (97%)	No (99%)	No (96%)	No (95%)	No (97%)	No (95%)	No (96%)	No (83%)
3-methoxy-3-methylbutan-1-ol [MMB]	56539-66-3	CC(C)(CCO)OC	No (69%)	No (93%)	No (96%)	No (78%)	No (97%)	No (92%)	No (96%)	No (79%)	No (97%)	No (79%)	No (96%)	No (83%)
Glycerine	56-81-5	C(C(CO)O)O	No	No (93%)	No (96%)	No (97%)	No (97%)	No (99%)	No (96%)	No (95%)	No (97%)	No (95%)	No (96%)	No (83%)
Levoglutamide	56-85-9	C(CC(=O)N)[C@@H](C(=O)O)N	Yes (97%)	No (93%)	No (96%)	No (97%)	No (97%)	No (99%)	No (96%)	No (95%)	No (97%)	No (95%)	No (96%)	No (83%)
Urea	57-13-6	NC(N)=O	Yes	No (93%)	No (96%)	No	No (97%)	No	No (96%)	No (84%)	No (97%)	No (84%)	No (96%)	No
Saccharose	57-50-1	O[C@H]1[C@H](O[C@H](CO)[C@@H](O)[C@@H]1O)O[C@]2(CO)O[C@H](CO)[C@@H](O)[C@@H]2O	Yes (99%)	No (93%)	No (96%)	No (97%)	No (97%)	No (99%)	No (96%)	No (95%)	No (97%)	No (95%)	No (96%)	No (83%)
Propane-1,2-diol	57-55-6	CC(CO)O	No	No (93%)	No (96%)	No (97%)	No (97%)	No (99%)	No (96%)	No (95%)	No (97%)	No (95%)	No (96%)	No (83%)
Docusate sodium	577-11-7	CCCCC(CC)COC(=O)CC(C(=O)OCC(CC)CCCC)S(=O)(=O)[O-].[Na+]	Yes (81%)	Yes (98%)	No (83%)	No (97%)	No (72%)	No (87%)	No (76%)	No (79%)	No (82%)	No (95%)	No (79%)	No (56%)
1,2-benzisothiazol-3(2H)-one, sodium salt	58249-25-5	C1=CC=C2C(=C1)C(=O)[N-]S2.[Na+]	No (44%)	No (93%)	Yes (81%)	Yes (66%)	No (97%)	No (80%)	No (96%)	No (65%)	No (97%)	No (95%)	No (96%)	No (83%)
N,N-dimethylhexanamide	5830-30-8	CCCCCC(=O)N(C)C	No (44%)	No (64%)	No (96%)	Yes (61%)	No (97%)	No (94%)	No (82%)	No (36%)	No (97%)	No (65%)	No (96%)	No (39%)
2-methylcyclohexanone	583-60-8	CC1CCCCC1=O	No (59%)	No (76%)	No (77%)	No (75%)	No (97%)	No (89%)	No (96%)	No (76%)	No (97%)	No (84%)	No (96%)	No (68%)
Potassium carbonate	584-08-7	C(=O)([O-])[O-].[K+].[K+]	Yes	No (93%)	No (96%)	NoSites	No (97%)	NoSites	No (96%)	NoSites	No (97%)	NoSites	No (96%)	NoSites
2,4-diisocyanato-1-methylbenzene	584-84-9	CC1=C(C=C(C=C1)N=C=O)N=C=O	No	Yes	Yes (95%)	Yes (91%)	No (86%)	Yes (33%)	No (96%)	No (39%)	No (97%)	No (69%)	No (96%)	No (53%)
p-mentha-1,4(8)-diene	586-62-9	CC1=CCC(=C(C)C)CC1	Yes	No (60%)	No (67%)	Yes (63%)	No (81%)	Yes (37%)	No (82%)	Yes (39%)	No (78%)	No (74%)	No (96%)	No (68%)
4-methylcyclohexanol, mixed isomers	589-91-3	CC1CCC(CC1)O	No (74%)	No (76%)	No (96%)	No (85%)	No (86%)	No (80%)	No (96%)	No (95%)	No (97%)	No (84%)	No (96%)	No (49%)
4-methylcyclohexanone	589-92-4	CC1CCC(=O)CC1	No (55%)	No (76%)	No (96%)	No (68%)	No (97%)	No (96%)	No (82%)	No (79%)	No (97%)	No (95%)	No (96%)	No (83%)
?-tocopherol (alpha-Tocopherol (Vitamin E), E 307)	59-02-9	CC1=C(C2=C(CC[C@@](O2)(C)CCC[C@H](C)CCC[C@H](C)CCCC(C)C)C(=C1O)C)C	No (79%)	Yes (98%)	No (96%)	No (97%)	No (63%)	No (69%)	No (96%)	No (95%)	No (76%)	No (95%)	No (56%)	No (37%)
3-methylcyclohexanone	591-24-2	CC1CCCC(=O)C1	No (59%)	No (93%)	No (96%)	No (81%)	No (97%)	No (89%)	No (96%)	No (76%)	No (97%)	No (95%)	No (96%)	No (68%)
Citric Acid Monohydrate	5949-29-1	C(C(=O)O)C(CC(=O)O)(C(=O)O)O.O	Yes (99%)	No	No (96%)	No (97%)	No (97%)	No (99%)	No (96%)	No (95%)	No (97%)	No (95%)	No (96%)	No (68%)
(R)-p-mentha-1,8-diene	5989-27-5	CC(=C)[C@@H]1CCC(C)=CC1	No	No (60%)	No (77%)	Yes (56%)	No (81%)	Yes (36%)	No (82%)	No (66%)	No (80%)	No (76%)	No (96%)	No (68%)
Edetic acid	60-00-4	C(CN(CC(=O)O)CC(=O)O)N(CC(=O)O)CC(=O)O	Yes (99%)	No	No (96%)	No (97%)	No (97%)	No	No (96%)	No (95%)	No (97%)	No (95%)	No (96%)	No (61%)
4-[(2,5-dichlorophenyl)azo]-3-hydroxy-N-phenylnaphthalene-2-carboxamide [CI Pigment Red 2 / CI-Nr. 12 310]	6041-94-7	C1=CC=C(C=C1)NC(=O)C2=CC3=CC=CC=C3C(=C2O)N=NC4=C(C=CC(=C4)Cl)Cl	Yes (86%)	Yes (90%)	Yes (95%)	No (45%)	Yes (89%)	Yes (65%)	No (48%)	No (79%)	No (97%)	No (95%)	No (75%)	No (34%)
Isobutylenediurea	6104-30-9	CC(C)C(NC(=O)N)NC(=O)N	Yes (99%)	No (93%)	No (96%)	No (85%)	No (97%)	No (99%)	No (96%)	No (67%)	No (97%)	No (71%)	No (96%)	No (47%)
Sodium acetate trihydrate	6131-90-4	CC(=O)[O-].O.O.O.[Na+]	Yes	No (93%)	No (96%)	No (89%)	No (97%)	No (79%)	No (96%)	No (95%)	No (97%)	No (84%)	No (96%)	No (83%)
2-pyrrolidone	616-45-5	C1CC(=O)NC1	No	No (93%)	No (96%)	No (89%)	No (97%)	No (99%)	No (96%)	No (87%)	No (97%)	No (95%)	No (96%)	No (83%)
Calcium di(acetate)	62-54-4	CC(=O)[O-].CC(=O)[O-].[Ca+2]	Yes	No (93%)	No (96%)	No (89%)	No (97%)	No (79%)	No (96%)	No (95%)	No (97%)	No (84%)	No (96%)	No (83%)
Dimethyl adipate	627-93-0	COC(=O)CCCCC(=O)OC	No (44%)	No (76%)	No (96%)	Yes (53%)	No (97%)	No (99%)	No (96%)	No (73%)	No (97%)	No (84%)	No (96%)	No (61%)
Ethyl palmitate	628-97-7	CCCCCCCCCCCCCCCC(=O)OCC	No	Yes (86%)	Yes (61%)	Yes (51%)	Yes (45%)	No (99%)	Yes (53%)	No (77%)	No (97%)	No (65%)	No (85%)	No (53%)
Hexadec-1-ene	629-73-2	CCCCCCCCCCCCCCC=C	No	Yes (67%)	Yes (55%)	Yes (51%)	No (55%)	No (86%)	No (69%)	No (87%)	No (87%)	No (66%)	No (85%)	No (61%)
Lactose	63-42-3	C([C@@H]1[C@@H]([C@@H]([C@H]([C@@H](O1)O[C@@H]2[C@H](O[C@H]([C@@H]([C@H]2O)O)O)CO)O)O)O)O	Yes (99%)	No (93%)	No (96%)	No (97%)	No (97%)	No (99%)	No (96%)	No (87%)	No (97%)	No (95%)	No (96%)	No (83%)
2,4,5-trichloroaniline	636-30-6	C1=C(C(=CC(=C1Cl)Cl)Cl)N	No	No (93%)	Yes (95%)	Yes (79%)	No (72%)	No (91%)	No (72%)	Yes (39%)	No (84%)	No (95%)	No (96%)	No (83%)
Tetrasodium ethylenediaminetetraacetate	64-02-8	C(CN(CC(=O)[O-])CC(=O)[O-])N(CC(=O)[O-])CC(=O)[O-].[Na+].[Na+].[Na+].[Na+]	Yes (99%)	No	No (96%)	No (97%)	No (97%)	No	No (96%)	No (95%)	No (97%)	No (95%)	No (96%)	No (61%)
Ethanol	64-17-5	CCO	No	No (93%)	No	No (97%)	No (81%)	No (99%)	No (96%)	No (95%)	No (97%)	No (84%)	No (96%)	No (83%)
Calcium 3-hydroxy-4-[(1-sulphonato-2-naphthyl)azo]-2-naphthoate [CI Pigment Red 63:1 / CI-Nr. 15 880:1]	6417-83-0	C1=CC=C2C(=C1)C=CC(=C2S(=O)(=O)[O-])N=NC3=C(C(=CC4=CC=CC=C43)C(=O)O)[O-].[Ca+2]	Yes (95%)	Yes (57%)	No (57%)	No (85%)	No (62%)	Yes (45%)	No (96%)	No (95%)	No (97%)	No (95%)	No (96%)	No (49%)
Formic acid	64-18-6	C(=O)O	Yes	No	No (96%)	No	No	No	No (96%)	No (95%)	No (97%)	No	No	No
Acetic acid	64-19-7	CC(=O)O	Yes	No (93%)	No (96%)	No (89%)	No (97%)	No (79%)	No (96%)	No (95%)	No (97%)	No (84%)	No (96%)	No (83%)
Naphtha (petroleum), hydrotreated heavy	64742-48-9	CCCCC=C.CC1CCCCC1.CC1=CC(C)=CC=C1.CCCCCCCCC(C)C	No	No (57%)	No (59%)	No (50%)	No (69%)	No (84%)	No (76%)	No (74%)	No (87%)	No (74%)	No (96%)	No (83%)
Solvent naphtha (petroleum), light arom.	64742-95-6	CCC1=CC=CC(C)=C1.CC1=CC=C(C)C(C)=C1.CC1=CC(C)=CC(C)=C1.CC1=CC=CC(C)=C1C	No	No (93%)	Yes (53%)	Yes (91%)	No (86%)	Yes (45%)	No (96%)	No (71%)	No (90%)	No (68%)	No (96%)	No (56%)
3-hydroxy-N-(o-tolyl)-4-[(2,4,5-trichlorophenyl)azo]naphthalene-2-carboxamide [CI Pigment Red 112 / CI Nr. 12 370]	6535-46-2	CC1=CC=CC=C1NC(=O)C2=CC3=CC=CC=C3C(=C2O)N=NC4=CC(=C(C=C4Cl)Cl)Cl	Yes (90%)	Yes (82%)	Yes (95%)	Yes (48%)	Yes (89%)	Yes (65%)	No (50%)	No (79%)	No (97%)	No (95%)	No (69%)	No (37%)
L-Lysine hydrochloride	657-27-2	C(CCN)C[C@@H](C(=O)O)N.Cl	Yes (88%)	No (93%)	No (96%)	No (85%)	No (97%)	No (99%)	No (96%)	No (95%)	No (97%)	No (84%)	No (96%)	No (83%)
Benzoic acid	65-85-0	O=C(O)c1ccccc1	Yes (81%)	No (93%)	No (96%)	No (70%)	No (97%)	Yes (50%)	No (96%)	No (69%)	No (97%)	No (95%)	No (96%)	No (83%)
Betaines, C12-14 (even numbered)-alkyldimethyl	66455-29-6	CCCCCCCCCCCC[N+](C)(C)CC(=O)O	No (62%)	No (64%)	No (96%)	No (54%)	No (97%)	No (99%)	No (96%)	No (87%)	No (97%)	No (84%)	No (96%)	No (83%)
Methanol	67-56-1	CO	No	No (93%)	No	No (97%)	No	No (99%)	No (96%)	No (95%)	No	No (95%)	No	No (83%)
Isopropanol	67-63-0	CC(C)O	No	No (93%)	No (96%)	No (97%)	No (86%)	No (94%)	No (96%)	No (95%)	No (97%)	No (84%)	No (96%)	No (68%)
Acetone	67-64-1	CC(=O)C	Yes	No (93%)	No (96%)	No (97%)	No (97%)	No (92%)	No (96%)	No (87%)	No (97%)	No (95%)	No (96%)	No (83%)
Dimethylsulfoxide	67-68-5	CS(=O)C	Yes	No (93%)	No (83%)	No (81%)	No (97%)	No (94%)	No (96%)	No (81%)	No (97%)	No (95%)	No (96%)	No (61%)
Fatty acids, C16-18 and C18-unsatd., Me esters	67762-38-3	CCCCCCCCCCCCCCCC(=O)OC.CCCCCCCCCCCCCCCCCC(=O)OC.CCCCCCCC\C=C/CCCCCCCC(=O)OC.CCCCC\C=C/C\C=C/CCCCCCCC(=O)OC.CC\C=C\C\C=C\C\C=C\CCCCCCCC(=O)OC	No	Yes (98%)	Yes (59%)	Yes (45%)	Yes (51%)	No (94%)	Yes (49%)	No (81%)	No (97%)	Yes (44%)	No (75%)	No (49%)
(2-hydroxypropyl)ammonium phosphate	67952-32-3	CC(C[N+])O.[O-]P(=O)([O-])[O-].CC(C[N+])O.CC(C[N+])O	Yes	No (93%)	No (96%)	No	No (97%)	No	No (96%)	No (95%)	No (97%)	Yes (51%)	No (96%)	No
Trisodium citrate	68-04-2	C(C(=O)[O-])C(CC(=O)[O-])(C(=O)[O-])O.[Na+].[Na+].[Na+]	Yes (99%)	No	No (96%)	No (97%)	No (97%)	No (99%)	No (96%)	No (95%)	No (97%)	No (95%)	No (96%)	No (68%)
Dimethylformamide	68-12-2	CN(C)C=O	Yes	No (93%)	No (96%)	No (75%)	No (97%)	No (94%)	No (96%)	No (84%)	No (97%)	No (76%)	No (96%)	No (53%)
2,5,8,11-tetramethyl-6-dodecyne-5,8-diol	68227-33-8	CC(C)CCC(C)(C#CC(C)(CCC(C)C)O)O	Yes (72%)	No (69%)	No (96%)	Yes (63%)	No (74%)	No (99%)	No (96%)	Yes (41%)	No (84%)	No (95%)	No (85%)	No (61%)
(carboxylatomethyl)dodecyldimethylammonium	683-10-3	CCCCCCCCCCCC[N+](C)(C)CC(=O)[O-]	No (62%)	No (64%)	No (96%)	No (54%)	No (97%)	No (99%)	No (96%)	No (87%)	No (97%)	No (84%)	No (96%)	No (83%)
Benzenesulfonic acid, C10-13-alkyl derivs., sodium salts	68411-30-3	[Na+].CCCCCCCCCCC1=CC(=CC=C1)S([O-])(=O)=O	Yes (60%)	Yes (79%)	No (77%)	No (89%)	Yes (50%)	Yes (50%)	No (57%)	No (38%)	No (76%)	No (95%)	No (79%)	No (68%)
1-isopropyl-2,2-dimethyltrimethylene diisobutyrate	6846-50-0	CC(C)C(C(C)(C)COC(=O)C(C)C)OC(=O)C(C)C	No	Yes (54%)	No (96%)	Yes (51%)	No (60%)	No (99%)	No (82%)	Yes (66%)	No (87%)	No (95%)	No (96%)	Yes (77%)
Ethyl (S)-2-hydroxypropionate	687-47-8	CCOC(=O)[C@H](C)O	Yes (65%)	No (93%)	No (96%)	No (81%)	No (97%)	No (99%)	No (96%)	No (87%)	No (97%)	No (95%)	No (96%)	No (83%)
Alkohole, C12-C16	68855-56-1	CCCCCCCCCCCCCCO	No	Yes (53%)	No (52%)	No (59%)	No (97%)	No (92%)	No (69%)	No (87%)	No (90%)	No (65%)	No (96%)	No (83%)
Naphthalenesulfonic acid, bis(1-methylethyl)-, methyl derivs., sodium salt	68909-82-0	[Na+].[Na+].[Na+].[Na+].[O-]S([O-])(=O)=O.CC1=CC(C)=C2C(C)=CC(C)=C(C2=C1)S([O-])(=O)=O.CC(C)C1=CC(C(C)C)=C(C2=CC=C(C)C=C12)S([O-])(=O)=O	Yes (83%)	Yes (79%)	No (96%)	No (97%)	No (65%)	Yes (65%)	No (96%)	Yes (39%)	No (87%)	No (95%)	No (85%)	No (66%)
Diisopropyl adipate	6938-94-9	CC(C)OC(=O)CCCCC(=O)OC(C)C	No (50%)	Yes (54%)	No (83%)	Yes (48%)	No (97%)	No (99%)	No (69%)	Yes (45%)	No (97%)	No (95%)	No (96%)	No (35%)
D-mannitol	69-65-8	C([C@H]([C@H]([C@@H]([C@@H](CO)O)O)O)O)O	Yes (99%)	No (93%)	No (96%)	No (97%)	No (97%)	No (99%)	No (96%)	No (95%)	No (97%)	No (95%)	No (96%)	No (83%)
Calcium 4-[(5-chloro-4-methyl-2-sulphonatophenyl)azo]-3-hydroxy-2-naphthoate [C.I. Pigment Red 48:2]	7023-61-2	CC1=CC(=C(C=C1Cl)N=NC2=C(C(=CC3=CC=CC=C32)C(=O)O)[O-])S(=O)(=O)[O-].[Ca+2]	Yes (95%)	No (50%)	No (61%)	No (85%)	No (60%)	Yes (45%)	No (96%)	No (95%)	No (97%)	No (95%)	No (96%)	No (47%)
2(or 4)-toluenesulphonic acid	70788-37-3	CC1=CC=C(C=C1)S(=O)(=O)O	Yes (74%)	No (93%)	No (96%)	No (81%)	No (97%)	Yes (65%)	No (96%)	Yes (48%)	No (97%)	No (95%)	No (96%)	No (68%)
Histidine	71-00-1	C1=C(NC=N1)C[C@@H](C(=O)O)N	Yes (77%)	No (93%)	No (96%)	No (97%)	No (97%)	No (99%)	No (96%)	No (95%)	No (97%)	No (95%)	No (96%)	No (83%)
1-Propanol	71-23-8	CCCO	No	No (93%)	No (96%)	No (81%)	No (81%)	No (99%)	No (96%)	No (95%)	No (97%)	No (84%)	No (96%)	No (83%)
1-Butanol	71-36-3	CCCCO	No	No (93%)	No (96%)	No (70%)	No (81%)	No (96%)	No (96%)	No (95%)	No (97%)	No (76%)	No (96%)	No (83%)
1-pentanol, n-pentanol	71-41-0	CCCCCO	No	No (93%)	No (96%)	No (68%)	No (86%)	No (96%)	No (96%)	No (95%)	No (97%)	No (74%)	No (96%)	No (83%)
Benzene	71-43-2	C1=CC=CC=C1	No	No (93%)	No (77%)	No (59%)	No (86%)	No (71%)	No (96%)	No (95%)	No (90%)	No (79%)	No (96%)	No (35%)
Sodium lactate	72-17-3	CC(C(=O)[O-])O.[Na+]	Yes	No (93%)	No (96%)	No (97%)	No (97%)	No (99%)	No (96%)	No (95%)	No (97%)	No (95%)	No (96%)	No (83%)
Sulfuric acid, mono-C12-16-alkyl esters, sodium salts	73296-89-6	[Na+].CCCCCCCCCCCCOS([O-])(=O)=O.[Na+].CCCCCCCCCCCCCCOS([O-])(=O)=O.[Na+].CCCCCCCCCCCCCCCCOS([O-])(=O)=O	Yes (60%)	Yes	No (51%)	No (97%)	No (86%)	No	No (82%)	No	No (83%)	No	No (85%)	No (68%)
Propane	74-98-6	CCC	No	No (93%)	No (96%)	No (70%)	No (97%)	No (94%)	No (96%)	No (95%)	No (97%)	No (76%)	No (96%)	No (83%)
Ethanal	75-07-0	CC=O	Yes	No	No (96%)	No (89%)	No (97%)	No (99%)	No (96%)	No (95%)	No (97%)	No (95%)	No (96%)	No (83%)
Dichloromethan	75-09-2	C(Cl)Cl	No	No (93%)	No	No (89%)	No (97%)	No (99%)	No (96%)	No (95%)	No (97%)	No (95%)	No (96%)	No (83%)
[AIII] [WB-] Ethylene oxide	75-21-8	C1CO1	No	No (93%)	No	No (81%)	No (97%)	No (96%)	No (96%)	No (95%)	No (97%)	No (84%)	No (96%)	No (68%)
Isobutane	75-28-5	CC(C)C	No	No (93%)	No (83%)	No (75%)	No (97%)	No (75%)	No (96%)	No (95%)	No (97%)	No (76%)	No (96%)	No (61%)
Isopropylamine	75-31-0	CC(C)N	No	No (93%)	No (96%)	No	No (97%)	No	No (82%)	No (84%)	No (97%)	Yes (55%)	No (96%)	No
Propylene oxide	75-56-9	CC1CO1	No	No (93%)	No (96%)	No (81%)	No (97%)	No (99%)	No (96%)	No (95%)	No (97%)	No (95%)	No (96%)	No (83%)
2-Methylpropan-2-ol	75-65-0	CC(C)(C)O	Yes	No	No	No (97%)	No	No (99%)	No (96%)	No (87%)	No (97%)	No (95%)	No	No (61%)
Bornan-2-one [Camphor]	76-22-2	CC1(C2CCC1(C(=O)C2)C)C	Yes (60%)	No (54%)	No (96%)	No (72%)	No (97%)	No (91%)	No (96%)	No (68%)	No (97%)	No (95%)	No (96%)	No (33%)
Endo-1,7,7-trimethylbicyclo[2.2.1]hept-2-yl acetate	76-49-3	CC(=O)O[C@@H]1C[C@@H]2CC[C@]1(C2(C)C)C	No (79%)	No (54%)	No (96%)	No (75%)	No (97%)	No (96%)	No (64%)	Yes (45%)	No (97%)	No (95%)	No (96%)	Yes (71%)
Natamycin	7681-93-8	CC1CC=CC=CC=CC=CC(CC2C(C(CC(O2)(CC(CC3C(O3)C=CC(=O)O1)O)O)O)C(=O)O)OC4C(C(C(C(O4)C)O)N)O	Yes (99%)	No	No (96%)	No (97%)	No (97%)	No (99%)	No (96%)	No (95%)	No (97%)	No (95%)	No (96%)	Yes (92%)
3,4-dihydro-2,5,7,8-tetramethyl-2-(4,8,12-trimethyltridecyl)-2H-benzopyran-6-yl acetate	7695-91-2	CC1=C(C(=C(C2=C1OC(CC2)(C)CCCC(C)CCCC(C)CCCC(C)C)C)OC(=O)C)C	No (55%)	Yes (98%)	No (96%)	No (72%)	No (57%)	No (71%)	No (82%)	No (79%)	No (97%)	No (76%)	Yes (63%)	Yes (79%)
(+)-pin-2(3)-ene	7785-70-8	CC1=CC[C@@H]2C[C@H]1C2(C)C	No	No (69%)	No (96%)	No (54%)	No (86%)	Yes (39%)	No (96%)	Yes (38%)	No (83%)	No (79%)	No (96%)	Yes (72%)
Citric acid	77-92-9	C(C(=O)O)C(CC(=O)O)(C(=O)O)O	Yes (99%)	No	No (96%)	No (97%)	No (97%)	No (99%)	No (96%)	No (95%)	No (97%)	No (95%)	No (96%)	No (68%)
Tris(2-ethylhexyl) phosphate	78-42-2	CCCCC(CC)COP(=O)(OCC(CC)CCCC)OCC(CC)CCCC	No	Yes (98%)	No (65%)	No (89%)	No (62%)	No (92%)	No (76%)	No (95%)	No (97%)	No (71%)	No (59%)	Yes (76%)
3,6-dimethyloct-4-yne-3,6-diol	78-66-0	CCC(C)(C#CC(C)(CC)O)O	Yes (81%)	No (93%)	No (96%)	Yes (66%)	No (97%)	No (99%)	No (96%)	No (38%)	No (90%)	No (95%)	No (96%)	No (68%)
2-methyl-1-propan-1-ol	78-83-1	CC(C)CO	No	No (93%)	No (96%)	No (89%)	No (81%)	No (89%)	No (96%)	No (95%)	No (97%)	No (95%)	No (96%)	No (83%)
2-butanone	78-93-3	CCC(=O)C	Yes	No (76%)	No (96%)	No (85%)	No (97%)	No (96%)	No (96%)	No (84%)	No (97%)	No (95%)	No (96%)	No (83%)
Methyl acetate	79-20-9	CC(=O)OC	Yes	No (93%)	No (96%)	No (78%)	No (97%)	No (94%)	No (96%)	No (95%)	No (97%)	No (79%)	No (96%)	No (83%)
L-(+)-lactic acid	79-33-4	C[C@@H](C(=O)O)O	Yes	No (93%)	No (96%)	No (97%)	No (97%)	No (99%)	No (96%)	No (95%)	No (97%)	No (95%)	No (96%)	No (83%)
Methacrylic acid	79-41-4	CC(=C)C(=O)O	Yes	No	No (96%)	No (97%)	No (97%)	Yes (36%)	No (96%)	No (95%)	No (97%)	No (95%)	No (96%)	No (68%)
Camphen	79-92-5	CC1(C2CCC(C2)C1=C)C	No	No (69%)	No (77%)	No (58%)	No (86%)	Yes (39%)	No (96%)	No (69%)	No (83%)	No (79%)	No (96%)	Yes (79%)
2,6,6-Trimethylbicyclo[3.1.1]-2-hept-2-ene	80-56-8	CC1=CCC2CC1C2(C)C	No	No (69%)	No (96%)	No (54%)	No (86%)	Yes (39%)	No (96%)	Yes (38%)	No (83%)	No (79%)	No (96%)	Yes (72%)
Sodium lignosulfonate	8061-51-6	COC1=CC=CC(=C1O)C[C@H](CS(=O)(=O)[O-])OC2=C(C=C(C=C2)CCCS(=O)(=O)[O-])OC.[Na+].[Na+]	Yes (99%)	Yes (53%)	No (96%)	No (97%)	No (78%)	Yes (41%)	No (96%)	Yes (45%)	Yes (41%)	No (95%)	No (71%)	No (53%)
Methylmethacrylat	80-62-6	CC(=C)C(=O)OC	Yes	No (93%)	No (96%)	No (58%)	No (97%)	No (70%)	No (96%)	No (70%)	No (97%)	No (68%)	No (96%)	No (45%)
9-(2-carboxyphenyl)-3,6-bis(diethylamino)xanthylium chloride [CI Basic Violet 10 / CI-Nr. 45 170]	81-88-9	CCN(CC)C1=CC2=C(C=C1)C(=C3C=CC(=[N+](CC)CC)C=C3O2)C4=CC=CC=C4C(=O)O.[Cl-]	Yes (92%)	No (44%)	No (63%)	Yes (66%)	No (74%)	No (76%)	No (76%)	Yes (39%)	No (97%)	No (79%)	No (71%)	Yes (82%)
2,6-dimethyl-1,3-dioxan-4-yl acetate	828-00-2	CC1CC(OC(O1)C)OC(=O)C	No (69%)	No (93%)	No (96%)	No (68%)	No (97%)	No (99%)	No (96%)	Yes (38%)	No (97%)	No (95%)	No (96%)	No (47%)
Diethylphthalat (DEP; Phthals?urediethylester)	84-66-2	CCOC(=O)C1=CC=CC=C1C(=O)OCC	No (79%)	No (93%)	Yes (75%)	Yes (91%)	No (86%)	No (63%)	No (66%)	Yes (60%)	No (97%)	No (79%)	No (96%)	Yes (86%)
Phenanthrene	85-01-8	C1=CC=C2C(=C1)C=CC3=CC=CC=C32	No	No (93%)	Yes (95%)	Yes (91%)	No (57%)	Yes (50%)	No (96%)	No (84%)	No (74%)	No (74%)	No (96%)	Yes (98%)
Tetrabutylammoniumfluoride Trihydrate	87749-50-6	CCCC[N+](CCCC)(CCCC)CCCC.O.O.O.[F-]	Yes	No (57%)	No (96%)	No (97%)	No (97%)	No (99%)	No (96%)	No (87%)	No (87%)	No (58%)	No (96%)	No (61%)
Dextrin	9004-53-9	C([C@@H]1[C@H]([C@@H]([C@H](C(O1)O[C@@H]2[C@H](OC([C@@H]([C@H]2O)O)O[C@@H]3[C@H](O[C@@H]([C@@H]([C@H]3O)O)O)CO)CO)O)O)O)O	Yes (99%)	No (93%)	No (96%)	No (97%)	No (97%)	No (99%)	No (96%)	No (95%)	No (97%)	No (95%)	No (96%)	No (83%)
Ethylcellulose	9004-57-3	CCOCC1C(C(C(C(O1)OC)OCC)OCC)OC2C(C(C(C(O2)CO)OC)O)O	Yes (99%)	No (64%)	No (96%)	No (97%)	No (97%)	No (99%)	No (96%)	Yes (43%)	No (97%)	No (95%)	No (96%)	Yes (68%)
Maltodextrin	9050-36-6	OCC1OC(OC2C(O)C(O)C(O)OC2CO)C(O)C(O)C1O	Yes (99%)	No (93%)	No (96%)	No (97%)	No (97%)	No (99%)	No (96%)	No (87%)	No (97%)	No (95%)	No (96%)	No (83%)
1,2-Dimethoxybenzen(Z12)	91-16-7	COC1=CC=CC=C1OC	No (79%)	No (93%)	No (61%)	Yes (73%)	No (97%)	Yes (45%)	No (96%)	Yes (56%)	No (90%)	Yes (46%)	No (96%)	No (45%)
Naphthalene	91-20-3	C1=CC=C2C=CC=CC2=C1	No	No (93%)	Yes (70%)	Yes (79%)	No (81%)	Yes (37%)	No (96%)	No (77%)	No (74%)	No (76%)	No (96%)	Yes (79%)
Quinoline	91-22-5	C1=CC=C2C(=C1)C=CC=N2	No	No (93%)	Yes (95%)	Yes (91%)	No (97%)	No (73%)	No (96%)	No (87%)	No (97%)	No (79%)	No (96%)	No (68%)
Biphenyl	92-52-4	C1=C(C=CC=C1)C2=CC=CC=C2	No	No (93%)	Yes (75%)	Yes (73%)	No (62%)	Yes (41%)	No (57%)	No (79%)	Yes (25%)	No (71%)	No (96%)	Yes (81%)
Propyl 4-hydroxybenzoate	94-13-3	CCCOC(=O)C1=CC=C(C=C1)O	No (59%)	No (93%)	Yes (75%)	Yes (69%)	No (97%)	Yes (33%)	No (61%)	Yes (46%)	No (97%)	No (63%)	No (96%)	No (83%)
Pentanol, branched and linear	94624-12-1	OCCCCC	No	No (93%)	No (96%)	No (68%)	No (86%)	No (96%)	No (96%)	No (95%)	No (97%)	No (74%)	No (96%)	No (83%)
Indene	95-13-6	C1C=CC2=CC=CC=C21	No	No (93%)	Yes (59%)	Yes (69%)	No (97%)	Yes (37%)	No (96%)	No (87%)	No (76%)	No (76%)	No (96%)	No (47%)
1,2,4-trimethylbenzene	95-63-6	CC1=CC(=C(C=C1)C)C	No	No (93%)	Yes (50%)	Yes (91%)	No (97%)	Yes (45%)	No (96%)	No (69%)	No (97%)	No (66%)	No (96%)	No (47%)
?-butyrolactone	96-48-0	C1CC(=O)OC1	No	No (93%)	No (96%)	No (89%)	No (97%)	No (96%)	No (96%)	No (95%)	No (97%)	No (95%)	No (96%)	No (56%)
Ethyl lactate	97-64-3	CCOC(=O)C(C)O	Yes (65%)	No (93%)	No (96%)	No (81%)	No (97%)	No (99%)	No (96%)	No (87%)	No (97%)	No (95%)	No (96%)	No (83%)
N-lauroylsarcosine	97-78-9	CCCCCCCCCCCC(=O)N(C)CC(=O)O	Yes (97%)	Yes (62%)	No (96%)	No (70%)	No (97%)	No (80%)	No (96%)	No (81%)	No (97%)	No (95%)	No (96%)	No (61%)
Isobutyl methacrylate	97-86-9	CC(C)COC(=O)C(=C)C	Yes (58%)	No (69%)	No (96%)	Yes (58%)	No (97%)	No (89%)	No (96%)	Yes (56%)	No (97%)	No (74%)	No (96%)	No (35%)
p-menth-1-en-8-ol	98-55-5	CC1=CCC(CC1)C(C)(C)O	No (59%)	No (64%)	No (96%)	Yes (46%)	No (97%)	No (71%)	No (96%)	Yes (65%)	No (97%)	No (79%)	No (96%)	No (45%)
Cumene	98-82-8	CC(C)C1=CC=CC=C1	No	No (93%)	No (73%)	Yes (73%)	No (86%)	Yes (39%)	No (96%)	No (66%)	No (87%)	No (74%)	No (96%)	No (61%)
Acetophenone	98-86-2	CC(=O)C1=CC=CC=C1	No (59%)	No (93%)	No (63%)	Yes (63%)	No (97%)	No (73%)	No (96%)	No (63%)	No (97%)	No (95%)	No (96%)	No (49%)
cloquintocet-mexyl (CGA 185072)	99607-70-2	CCCCCC(C)OC(=O)COC1=C2C(=C(C=C1)Cl)C=CC=N2	No (94%)	Yes (65%)	Yes (95%)	Yes (73%)	Yes (89%)	No (69%)	Yes (91%)	Yes (60%)	No (87%)	No (74%)	No (49%)	Yes (84%)
Methyl 4-hydroxybenzoate	99-76-3	COC(=O)C1=CC=C(C=C1)O	No (50%)	No (93%)	No (63%)	Yes (69%)	No (97%)	Yes (45%)	No (82%)	Yes (41%)	No (97%)	No (60%)	No (96%)	No (83%)
p-mentha-1,4-diene	99-85-4	CC1=CCC(=CC1)C(C)C	No	No (64%)	No (73%)	Yes (66%)	No (81%)	Yes (37%)	No (82%)	No (63%)	No (82%)	No (74%)	No (96%)	No (83%)
p-mentha-1,3-diene	99-86-5	CC1=CC=C(CC1)C(C)C	No	No (64%)	No (67%)	Yes (69%)	No (78%)	Yes (36%)	No (82%)	Yes (36%)	No (81%)	No (74%)	No (96%)	No (83%)
p-cymene	99-87-6	CC1=CC=C(C=C1)C(C)C	No	No (93%)	No (47%)	Yes (91%)	No (86%)	Yes (45%)	No (96%)	Yes (62%)	No (87%)	No (71%)	No (96%)	No (61%)
D-Glucose, 4-O-?-D-galactopyranosyl-, hydrate (1:1)	10039-26-6	C([C@@H]1[C@@H]([C@@H]([C@H]([C@@H](O1)O[C@@H]2[C@H](OC([C@@H]([C@H]2O)O)O)CO)O)O)O)O.O	Yes (99%)	No (93%)	No (96%)	No (97%)	No (97%)	No (99%)	No (96%)	No (87%)	No (97%)	No (95%)	No (96%)	No (83%)
D-Glucose, 4-O- -D-galactopyranosyl-, hydrate (1:1)	64044-51-5		Yes (99%)	No (93%)	No (96%)	No (97%)	No (97%)	No (99%)	No (96%)	No (87%)	No (97%)	No (95%)	No (96%)	No (83%)
Magnesite	13717-00-5	C(=O)([O-])[O-].[Mg+2]	Yes	No (93%)	No (96%)	NoSites	No (97%)	NoSites	No (96%)	NoSites	No (97%)	NoSites	No (96%)	NoSites
Magnesium carbonate	546-93-0		Yes	No (93%)	No (96%)	NoSites	No (97%)	NoSites	No (96%)	NoSites	No (97%)	NoSites	No (96%)	NoSites
4,4-methylendiphenyldiisocyanat (MDI)	101-68-8	C1=CC(=CC=C1CC2=CC=C(C=C2)N=C=O)N=C=O	No (79%)	Yes	Yes (95%)	Yes (91%)	No (67%)	Yes (34%)	No (46%)	Yes (38%)	No (97%)	No (62%)	No (96%)	No (56%)
Methylenediphenyl diisocyanate	26447-40-5		No (79%)	Yes	Yes (95%)	Yes (91%)	No (67%)	Yes (34%)	No (46%)	Yes (38%)	No (97%)	No (62%)	No (96%)	No (56%)
Limestone	1317-65-3	[Ca++].[O-]C([O-])=O	Yes	No (93%)	No (96%)	NoSites	No (97%)	NoSites	No (96%)	NoSites	No (97%)	NoSites	No (96%)	NoSites
Calcium carbonate	471-34-1		Yes	No (93%)	No (96%)	NoSites	No (97%)	NoSites	No (96%)	NoSites	No (97%)	NoSites	No (96%)	NoSites
Disodium dihydrogen ethylenediaminetetraacetate	139-33-3	C(CN(CC(=O)[O-])CC(=O)[O-])N(CC(=O)O)CC(=O)O.O.O.[Na+].[Na+]	Yes (99%)	No	No (96%)	No (97%)	No (97%)	No	No (96%)	No (95%)	No (97%)	No (95%)	No (96%)	No (61%)
Ethylenediaminetetraacetic acid disodium salt dihydrate [EDTA disodium dihydrate]	6381-92-6		Yes (99%)	No	No (96%)	No (97%)	No (97%)	No	No (96%)	No (95%)	No (97%)	No (95%)	No (96%)	No (61%)
Propanoic acid	79-09-4	C=CC(=O)O	Yes	No	No (96%)	No (85%)	No (97%)	No (63%)	No (96%)	No (95%)	No (97%)	No (84%)	No (96%)	No (83%)
Acrylic acid	79-10-7		Yes	No	No (96%)	No (85%)	No (97%)	No (63%)	No (96%)	No (95%)	No (97%)	No (84%)	No (96%)	No (83%)
alpha-D-glucose monohydrate	14431-43-7	C([C@@H]1[C@H]([C@@H]([C@H]([C@H](O1)O)O)O)O)O.O	Yes (99%)	No (93%)	No (96%)	No (97%)	No (97%)	No (99%)	No (96%)	No (95%)	No (97%)	No (95%)	No (96%)	No (83%)
D-Glucose, hydrate (1:1)	77938-63-7	C([C@H]([C@H]([C@@H]([C@H](C=O)O)O)O)O)O.O	Yes (97%)	No (93%)	No (96%)	No (97%)	No (97%)	No (99%)	No (96%)	No (87%)	No (97%)	No (95%)	No (96%)	No (83%)
Mica (Muscovite)	12001-26-2	[O-2].O=[Al]O[Al]=O.O=[Si]=O.[K+].[K+]	Yes	No	No	NoSites	No	NoSites	No	NoSites	No	NoSites	No	NoSites
Hectorite (clay mineral)	12173-47-6	[Li+].[OH-].[OH-].[O-][Si]12O[Si](O1)(O[Si]3(O[Si](O3)(O2)[O-])[O-])[O-].[Na+].[Mg+2]	No	No	No	NoSites	No	NoSites	No	NoSites	No	NoSites	No	NoSites
Illite	12173-60-3	[OH-].[O-2].[O-2].[O-2].[O-2].[O-2].[O-][Si]12O[Si](O1)(O2)[O-].[O-][Si]12O[Si](O1)(O2)[O-].[O-][Si]12O[Si](O1)(O2)[O-].[O-][Si]12O[Si](O1)(O2)[O-].[O-][Si]12O[Si](O1)(O2)[O-].[O-][Si]12O[Si](O1)(O2)[O-].[O-][Si]12O[Si](O1)(O2)[O-].[F-].[Mg+2].[Al+3].[Al+3].[Al+3].[Al+3].[Al+3].[Al+3].[Al+3].[Al+3].[Al+3].[K+].[K+].[K+].[Fe+2]	No	No	No	NoSites	No	NoSites	No	NoSites	No	NoSites	No	NoSites
Zeolites	1318-02-1	O=[Al]O[Al]=O.O=[Si]=O	Yes	No	No	NoSites	No	NoSites	No	NoSites	No	NoSites	No	NoSites
Montmorillonite	1318-93-0	O.[O-2].[O-2].[O-2].O=[Si]=O.O=[Si]=O.O=[Si]=O.O=[Si]=O.[Al+3].[Al+3]	Yes	Yes	No	NoSites	No	NoSites	No	NoSites	No	NoSites	No	NoSites
Gypsum (Calcium sulfat dihydrat)	13397-24-5	O.O.[O-]S(=O)(=O)[O-].[Ca+2]	Yes	No	No	NoSites	No	NoSites	No	NoSites	No	NoSites	No	NoSites
Wollastonite (Calcium metasilicate)	13983-17-0	[O-][Si](=O)[O-].[Ca+2]	Yes	No	No	NoSites	No	NoSites	No	NoSites	No	NoSites	No	NoSites
Tremolite	14567-73-8	[OH-].[OH-].[O-][Si]([O-])([O-])O[Si](=O)O[Si]([O-])([O-])O[Si](=O)O[Si]([O-])([O-])O[Si]([O-])([O-])O[Si](=O)O[Si]([O-])([O-])[O-].[Mg+2].[Mg+2].[Mg+2].[Mg+2].[Mg+2].[Ca+2].[Ca+2]	Yes	No	No	NoSites	No	NoSites	No	NoSites	No	NoSites	No	NoSites
Talc	14807-96-6	O.O=[Mg].O=[Mg].O=[Mg].O=[Si]=O.O=[Si]=O.O=[Si]=O.O=[Si]=O	Yes	Yes	No	NoSites	No	NoSites	No	NoSites	No	NoSites	No	NoSites
Bentonite, sodian	85049-30-5	O.[O-2].[O-2].[O-2].[O-2].[O-2].[O-2].[O-2].[O-2].[O-2].[O-2].[O-2].[O-2].[Na+].[Na+].[Al+3].[Al+3].[Si+4].[Si+4].[Si+4].[Si+4]	Yes	No	Yes	NoSites	No	NoSites	No	NoSites	No	NoSites	No	NoSites
Perlite	93763-70-3	O.O.O.O.O.[O-2].[O-2].[O-2].[O-2].[O-2].[O-2].[O-2].[O-2].[O-2].[O-2].[O-2].O=[Si]=O.O=[Si]=O.O=[Si]=O.O=[Si]=O.O=[Si]=O.O=[Si]=O.O=[Si]=O.O=[Si]=O.O=[Si]=O.O=[Si]=O.O=[Si]=O.O=[Si]=O.O=[Si]=O.O=[Si]=O.O=[Si]=O.O=[Si]=O.O=[Si]=O.O=[Si]=O.O=[Si]=O.O=[Si]=O.O=[Si]=O.O=[Si]=O.O=[Si]=O.O=[Si]=O.O=[Si]=O.O=[Si]=O.O=[Si]=O.O=[Si]=O.O=[Si]=O.O=[Si]=O.[Na+].[Na+].[Al+3].[Al+3].[Al+3].[Al+3].[Al+3].[Al+3]…	Yes	Yes	No	NoSites	No	NoSites	No	NoSites	No	NoSites	No	NoSites
Phosphoric acid, disodium salt, dihydrate	10028-24-7	O.O.OP(=O)([O-])[O-].[Na+].[Na+]	Yes	No	No	NoSites	No	NoSites	No (96%)	NoSites	No (97%)	NoSites	No	NoSites
Sodium bisulfate monohydrate	10034-88-5	O.OS(=O)(=O)[O-].[Na+]	Yes	No	No	NoSites	No	NoSites	No	NoSites	No	NoSites	No	NoSites
Sulfuric acid magnesium salt (1:1), heptahydrate	10034-99-8	O.O.O.O.O.O.O.[O-]S(=O)(=O)[O-].[Mg+2]	Yes	No	No	NoSites	No	NoSites	No	NoSites	No	NoSites	No	NoSites
Dinatriumhydrogenphosphat, Dodecahydrat	10039-32-4	O.O.O.O.O.O.O.O.O.O.O.O.OP(=O)([O-])[O-].[Na+].[Na+]	Yes	No	No	NoSites	No	NoSites	No (96%)	NoSites	No (97%)	NoSites	No	NoSites
Calcium chloride	10043-52-4	[Cl-].[Cl-].[Ca+2]	Yes	Yes	No	NoSites	No	NoSites	No	NoSites	No	NoSites	No	NoSites
Phosphoric acid, monosodium salt, monohydrate	10049-21-5	O.OP(=O)(O)[O-].[Na+]	Yes	No	No	NoSites	No	NoSites	No (96%)	NoSites	No (97%)	NoSites	No	NoSites
Phosphoric acid, trisodium salt, dodecahydrate	10101-89-0	O.O.O.O.O.O.O.O.O.O.O.O.[O-]P(=O)([O-])[O-].[Na+].[Na+].[Na+]	Yes	No	No	NoSites	No	NoSites	No (96%)	NoSites	No (97%)	NoSites	No	NoSites
Magnesium nitrate	10377-60-3	[N+](=O)([O-])[O-].[N+](=O)([O-])[O-].[Mg+2]	Yes	No	No	NoSites	No	NoSites	No	NoSites	No	NoSites	No	NoSites
Cinnamaldehyde	104-55-2	C1=CC=C(C=C1)C=CC=O	No (44%)	No (93%)	Yes (61%)	Yes (73%)	No (97%)	No (80%)	No (82%)	No (68%)	No (97%)	No (74%)	No (96%)	No (39%)
Strontium chloride	10476-85-4	[Cl-].[Cl-].[Sr++]	Yes	No	Yes	NoSites	No	NoSites	No	NoSites	No	NoSites	No	NoSites
Ammonium chloride	12125-02-9	[NH4+].[Cl-]	Yes	No	No	NoSites	No	NoSites	No	NoSites	No	NoSites	No	NoSites
Potassium oxide	12136-45-7	[O--].[K+].[K+]	Yes	No	No	NoSites	No	NoSites	No	NoSites	No	NoSites	No	NoSites
Calciumoxid	1305-78-8	O=[Ca]	Yes	No	No	NoSites	No	NoSites	No	NoSites	No	NoSites	No	NoSites
Hydroxylapatite	1306-06-5	[OH-].[Ca++].[Ca++].[Ca++].[Ca++].[Ca++].[O-]P([O-])([O-])=O.[O-]P([O-])([O-])=O.[O-]P([O-])([O-])=O	Yes	No	No	NoSites	No	NoSites	No (96%)	NoSites	No (97%)	NoSites	No	NoSites
CI Pigment Green 17, Chrom(III)oxid	1308-38-9	O=[Cr]O[Cr]=O	Yes	No	No	NoSites	No	NoSites	No	NoSites	No	NoSites	No	NoSites
Eisen-III-oxid	1309-37-1	[O--].[O--].[O--].[Fe+3].[Fe+3]	Yes	No	Yes	NoSites	No	NoSites	No	NoSites	No	NoSites	No	NoSites
Magnesium oxide	1309-48-4	O=[Mg]	Yes	No	No	NoSites	No	NoSites	No	NoSites	No	NoSites	No	NoSites
Kalium- Hxdroxid	1310-58-3	[OH-].[K+]	Yes	No	No	NoSites	No	NoSites	No	NoSites	No	NoSites	No	NoSites
Natriumhydroxid	1310-73-2	[OH-].[Na+]	Yes	No	No	NoSites	No	NoSites	No	NoSites	No	NoSites	No	NoSites
Disodium oxide	1313-59-3	[O-2].[Na+].[Na+]	Yes	No	No	NoSites	No	NoSites	No	NoSites	No	NoSites	No	NoSites
Diphosphorus pentasulphide	1314-80-3	S=P(=S)SP(=S)=S	Yes	No	No (96%)	No (97%)	No (81%)	No	No (96%)	No (81%)	No (97%)	No	No (96%)	No (47%)
Triiron tetraoxide	1317-61-9	O1[Fe]O[Fe]2O[Fe]1O2	No	No	No	NoSites	No	NoSites	No	NoSites	No	NoSites	No	NoSites
Chlorite-group minerals	1318-59-8	[O-]Cl=O	Yes	Yes	No	NoSites	No	NoSites	No (96%)	NoSites	No	NoSites	No	NoSites
Disodium tetraborate, anhydrous	1330-43-4	B(=O)OB([O-])OB([O-])OB=O.[Na+].[Na+]	Yes	No	No	NoSites	No	NoSites	No	NoSites	No	NoSites	No	NoSites
[WB] Kaolin	1332-58-7	O.O.O=[Al]O[Si](=O)O[Si](=O)O[Al]=O	Yes	No	No	NoSites	No	NoSites	No	NoSites	No	NoSites	No	NoSites
Ammonia, aqueous solution	1336-21-6	[NH4+].[OH-]	Yes	No	No	NoSites	No	NoSites	No	NoSites	No	NoSites	No	NoSites
Silicic acid	1343-98-2	O=[Si](O)O	Yes	No	No	NoSites	No	NoSites	No	NoSites	No	NoSites	No	NoSites
Silicic acid, aluminum sodium salt	1344-00-9	[O-][Si](=O)[O-].[O-][Si](=O)[O-].[Na+].[Al+3]	Yes	No	No	NoSites	No	NoSites	No	NoSites	No	NoSites	No	NoSites
Aluminium oxide	1344-28-1	[O-2].[O-2].[O-2].[Al+3].[Al+3]	Yes	No	Yes	NoSites	No	NoSites	No	NoSites	No	NoSites	No	NoSites
Silicic acid, calcium salt	1344-95-2	[O-][Si]([O-])([O-])[O-].[Ca+2].[Ca+2]	Yes	No	No	NoSites	No	NoSites	No	NoSites	No	NoSites	No	NoSites
Titanium dioxide	13463-67-7	O=[Ti]=O	Yes	Yes	No	NoSites	No	NoSites	No	NoSites	No	NoSites	No	NoSites
Sulphur trioxide	7446-11-9	O=S(=O)=O	Yes	No	No	No	No	No	No	No	No	No	No	No
Iron hydroxide oxide	20344-49-4	O=[Fe]O	Yes	Yes	No	NoSites	No	NoSites	No	NoSites	No	NoSites	No	NoSites
Dipotassium hydrogenorthophosphate	7758-11-4	OP(=O)([O-])[O-].[K+].[K+]	Yes	No	No	NoSites	No	NoSites	No (96%)	NoSites	No (97%)	NoSites	No	NoSites
Aluminium hydroxide	21645-51-2	[OH-].[OH-].[OH-].[Al+3]	Yes	No	Yes	NoSites	No	NoSites	No	NoSites	No	NoSites	No	NoSites
Copper dinitrate	3251-23-8	[N+](=O)([O-])[O-].[N+](=O)([O-])[O-].[Cu+2]	Yes	No	Yes	NoSites	No	NoSites	No	NoSites	No	NoSites	No	NoSites
Sulphamidic acid	5329-14-6	NS(=O)(=O)O	Yes	No	No	No	No	No	No	No	No	No	No	No
Ammonium nitrate	6484-52-2	[NH4+].[N+](=O)([O-])[O-]	Yes	No	No	NoSites	No	NoSites	No	NoSites	No	NoSites	No	NoSites
Potassium chlorate	3811-04-9	[O-]Cl(=O)=O.[K+]	Yes	Yes	No	NoSites	No	NoSites	No	NoSites	No	NoSites	No	NoSites
Potassium chloride	7447-40-7	[Cl-].[K+]	Yes	Yes	No	NoSites	No	NoSites	No	NoSites	No	NoSites	No	NoSites
Magnesium sulphate	7487-88-9	[O-]S(=O)(=O)[O-].[Mg+2]	Yes	No	No	NoSites	No	NoSites	No	NoSites	No	NoSites	No	NoSites
Disodium hydrogenorthophosphate	7558-79-4	OP(=O)([O-])[O-].[Na+].[Na+]	Yes	No	No	NoSites	No	NoSites	No (96%)	NoSites	No (97%)	NoSites	No	NoSites
Sodium dihydrogenorthophosphate	7558-80-7	OP(=O)(O)[O-].[Na+]	Yes	No	No	NoSites	No	NoSites	No (96%)	NoSites	No (97%)	NoSites	No	NoSites
Trisodium orthophosphate	7601-54-9	[O-]P(=O)([O-])[O-].[Na+].[Na+].[Na+]	Yes	No	No	NoSites	No	NoSites	No (96%)	NoSites	No (97%)	NoSites	No	NoSites
Sodium hydrogensulfite	7631-90-5	OS(=O)[O-].[Na+]	Yes	No	No	No	No (97%)	No	No	No	No	No	No (96%)	No
Sodium nitrate	7631-99-4	[N+](=O)([O-])[O-].[Na+]	Yes	No	No	NoSites	No	NoSites	No	NoSites	No	NoSites	No	NoSites
Hydrochloric acid	7647-01-0	[H+].[Cl-]	Yes	Yes	No	NoSites	No	NoSites	No	NoSites	No	NoSites	No	NoSites
[WB] Sodium chloride	7647-14-5	[Na+].[Cl-]	Yes	Yes	No	NoSites	No	NoSites	No	NoSites	No	NoSites	No	NoSites
Phosphoric acid	7664-38-2	OP(=O)(O)O	Yes	No	No	NoSites	No	NoSites	No (96%)	NoSites	No (97%)	NoSites	No	NoSites
Ammonia, anhydrous	7664-41-7	N	Yes	No	No	No	No	No	No	No (95%)	No	No	No	No
Sulphuric acid	7664-93-9	O=S(O)(O)=O	Yes	No	No	NoSites	No	NoSites	No	NoSites	No	NoSites	No	NoSites
Iron sulphate	7720-78-7	[O-]S(=O)(=O)[O-].[Fe+2]	Yes	No	Yes	NoSites	No	NoSites	No	NoSites	No	NoSites	No	NoSites
Ammonium dihydrogenorthophosphate	7722-76-1	[H+].[H+].[NH4+].[O-]P([O-])([O-])=O	Yes	No	No	NoSites	No	NoSites	No	NoSites	No	NoSites	No	NoSites
Hydrogen peroxide	7722-84-1	OO	No	No	No	NoSites	No	NoSites	No (96%)	NoSites	No	NoSites	No	NoSites
Tetrasodium pyrophosphate	7722-88-5	[O-]P(=O)([O-])OP(=O)([O-])[O-].[Na+].[Na+].[Na+].[Na+]	Yes (97%)	No (93%)	No (96%)	NoSites	No (97%)	NoSites	No (96%)	NoSites	No (97%)	NoSites	No (96%)	NoSites
Nitrogen	7727-37-9	N#N	Yes	No	No	NoSites	No	NoSites	No	NoSites	No	NoSites	No	NoSites
Diammonium peroxodisulphate	7727-54-0	[NH4+].[NH4+].[O-]S(=O)(=O)OOS(=O)(=O)[O-]	Yes	No	No	NoSites	No (97%)	NoSites	No	NoSites	No	NoSites	No (96%)	NoSites
Water	7732-18-5	[O]	Yes	No	No	NoSites	No	NoSites	No	NoSites	No	NoSites	No	NoSites
Sodium sulfate	7757-82-6	[O-]S(=O)(=O)[O-].[Na+].[Na+]	Yes	No	No	NoSites	No	NoSites	No	NoSites	No	NoSites	No	NoSites
Natriumsulfit	7757-83-7	[O-]S(=O)[O-].[Na+].[Na+]	Yes	No	No	No	No (97%)	No	No	No	No	No	No (96%)	No
Pentasodium triphosphate	7758-29-4	[O-]P(=O)([O-])OP(=O)([O-])OP(=O)([O-])[O-].[Na+].[Na+].[Na+].[Na+].[Na+]	Yes	No	No (96%)	NoSites	No (97%)	NoSites	No (96%)	NoSites	No (97%)	NoSites	No (96%)	NoSites
Copper(II) sulfate (cupric sulfate)	7758-98-7	[Cu++].[O-]S([O-])(=O)=O	Yes	No	Yes	NoSites	No	NoSites	No	NoSites	No	NoSites	No	NoSites
Copper sulphate pentahydrate	7758-99-8	O.O.O.O.O.[O-]S(=O)(=O)[O-].[Cu+2]	Yes	No	Yes	NoSites	No	NoSites	No	NoSites	No	NoSites	No	NoSites
Calcium sulfate	7778-18-9	[O-]S(=O)(=O)[O-].[Ca+2]	Yes	No	No	NoSites	No	NoSites	No	NoSites	No	NoSites	No	NoSites
Kaliumdihydrogenphosphat	7778-77-0	OP(=O)(O)[O-].[K+]	Yes	No	No	NoSites	No	NoSites	No (96%)	NoSites	No (97%)	NoSites	No	NoSites
Potassium sulfate	7778-80-5	[O-]S(=O)(=O)[O-].[K+].[K+]	Yes	No	No	NoSites	No	NoSites	No	NoSites	No	NoSites	No	NoSites
Ammonium sulfate	7783-20-2	O=S([O-])([O-])=O.[NH4+].[NH4+]	Yes	No	No	NoSites	No	NoSites	No	NoSites	No	NoSites	No	NoSites
Diammonium hydrogenorthophosphate	7783-28-0	[NH4+].[NH4+].OP(=O)([O-])[O-]	Yes	No	No	NoSites	No	NoSites	No	NoSites	No	NoSites	No	NoSites
Manganese sulfate	7785-87-7	[O-]S(=O)(=O)[O-].[Mn+2]	Yes	No	Yes	NoSites	No	NoSites	No	NoSites	No	NoSites	No	NoSites
Magnesiumchlorid	7786-30-3	[Mg+2].[Cl-].[Cl-]	Yes	Yes	No	NoSites	No	NoSites	No	NoSites	No	NoSites	No	NoSites
Calcium hydrogenorthophosphate dihydrate	7789-77-7	O.O.OP(=O)([O-])[O-].[Ca+2]	Yes	No	No	NoSites	No	NoSites	No (96%)	NoSites	No (97%)	NoSites	No	NoSites
Superphosphates	8011-76-5	OP(=O)(O)O.OP(=O)(O)O.[Ca+2]	Yes	No	No	NoSites	No	NoSites	No (96%)	NoSites	No (97%)	NoSites	No	NoSites

## Sheet: AS Predictions
			ACTIVE SUBSTANCES
AS Name	AS CAS	SMILES	Pgp_Substr	Pgp_Inh	CYP1A2_Inh	CYP1A2_Substr	CYP2C9_Inh	CYP2C9_Substr	CYP2C19_Inh	CYP2C19_Substr	CYP2D6_Inh	CYP2D6_Substr	CYP3A4_Inh	CYP3A4_Substr
Spinosad	168316-95-8	[H][C@@]12C[C@H](C[C@@]1([H])[C@]1([H])C=C3C(=O)[C@H](C)[C@H](CCC[C@H](CC)OC(=O)C[C@@]3([H])[C@]1([H])C=C2)O[C@@]1([H])CC[C@@H]([C@@H](C)O1)N(C)C)O[C@]1([H])O[C@@H](C)[C@H](OC)[C@@H](OC)[C@H]1OC.[H][C@@]12C[C@H](C[C@@]1([H])[C@]1([H])C=C3C(=O)[C@H](C)[C@H](CCC[C@H](CC)OC(=O)C[C@@]3([H])[C@]1([H])C=C2C)O[C@@]1([H])CC[C@@H]([C@@H](C)O1)N(C)C)O[C@]1([H])O[C@@H](C)[C@H](OC)[C@@H](OC)[C@H]1O	Yes (99%)	Yes (86%)	No (96%)	No (97%)	No (97%)	No (99%)	No (96%)	Yes (38%)	No (74%)	Yes (44%)	No (57%)	Yes (98%)
Carfentrazone-ethyl	128639-02-1	[H]C(F)(F)N1C(C)=NN(C1=O)C1=C(F)C=C(Cl)C(CC(Cl)C(=O)OCC)=C1	No (94%)	No (54%)	No (77%)	Yes (56%)	Yes (50%)	No (75%)	Yes (51%)	No (66%)	No (97%)	No (95%)	No (96%)	Yes (98%)
Magnesium phosphide	12057-74-8	[Mg+2].[Mg+2].[Mg+2].[PH6-3].[PH6-3]	Yes	Yes	No	NoSites	Yes	NoSites	No	NoSites	No	NoSites	No	NoSites
Iodosulfuron-methyl-sodium	144550-36-7	[Na+].Cc2nc(NC(=O)[N-]S(=O)(=O)c1cc(I)ccc1C(=O)OC)nc(OC)n2	Yes (97%)	No (57%)	No (96%)	No (97%)	No (63%)	Yes (65%)	No (96%)	Yes (36%)	No (97%)	No (95%)	No (85%)	No (47%)
Thiabendazole	148-79-8	[NH]1c2ccccc2nc1c1cscn1	No	No (93%)	Yes (95%)	Yes (91%)	No (97%)	Yes (39%)	Yes (51%)	No (67%)	Yes (36%)	Yes (51%)	No (49%)	Yes (69%)
Imidacloprid	138261-41-3	[O-][N+](=O)/N=C1\NCCN1Cc1cnc(Cl)cc1	No (85%)	No (93%)	Yes (81%)	No (75%)	No (86%)	No (99%)	No (96%)	Yes (53%)	No (97%)	No (95%)	No (96%)	Yes (92%)
Benfluralin	1861-40-1	[O-][N+](=O)c1cc(cc([N+]([O-])=O)c1N(CCCC)CC)C(F)(F)F	No (62%)	No (76%)	No (57%)	Yes	Yes (73%)	No	Yes (69%)	Yes (66%)	No (84%)	No	No (47%)	Yes (98%)
Bifenox	42576-02-3	[O-][N+](C(C=C2)=C(C=C2OC1=CC=C(Cl)C=C1Cl)C(OC)=O)=O	No (94%)	No (60%)	Yes (95%)	Yes (91%)	Yes (89%)	Yes (39%)	Yes (91%)	Yes (48%)	No (83%)	No (57%)	No (52%)	Yes (86%)
Deltamethrin	52918-63-5	Br\C(Br)=C/[C@H]3[C@@H](C(=O)O[C@H](C#N)c2cccc(Oc1ccccc1)c2)C3(C)C	Yes (83%)	Yes (86%)	Yes (50%)	No (81%)	Yes (89%)	Yes (37%)	Yes (69%)	Yes (41%)	No (87%)	No (76%)	Yes (47%)	Yes (89%)
Maneb	12427-38-2	C(CNC(=S)[S-])NC(=S)[S-].[Mn+2]	Yes (97%)	No (76%)	No (65%)	No (97%)	No (62%)	No (99%)	No (96%)	No (79%)	No (97%)	No (95%)	No (85%)	No
Metiram	9006-42-2	C(CNC(=S)[S-])NC(=S)[S-].[Zn+2]	Yes (97%)	No (76%)	No (65%)	No (97%)	No (62%)	No (99%)	No (96%)	No (79%)	No (97%)	No (95%)	No (85%)	No
Mancozeb	8018-01-7	C(CNC(=S)[S-])NC(=S)[S-].C(CNC(=S)[S-])NC(=S)[S-].[Mn+2].[Zn+2]	Yes (97%)	No (76%)	No (65%)	No (97%)	No (62%)	No (99%)	No (96%)	No (79%)	No (97%)	No (95%)	No (85%)	No
Propaquizafop	111479-05-1	C/C(C)=N\OCCOC(=O)[C@@H](C)Oc1ccc(cc1)Oc2cnc3cc(Cl)ccc3n2	No (94%)	Yes (67%)	Yes (64%)	Yes (61%)	No (57%)	Yes (34%)	Yes (59%)	Yes (36%)	No (97%)	No (63%)	No (51%)	Yes (92%)
Mecoprop-P	16484-77-8	C[C@@H](OC1=C(C)C=C(Cl)C=C1)C(O)=O	Yes (74%)	No (93%)	No (96%)	No (50%)	No (97%)	Yes (65%)	No (96%)	Yes (81%)	No (97%)	No (95%)	No (96%)	No (61%)
Milbemectin	51596-10-2	C[C@H]1CC[C@]2(C[C@@H]3C[C@H](O2)C/C=C(/C[C@H](/C=C/C=C/4\CO[C@H]5[C@@]4([C@@H](C=C([C@H]5O)C)C(=O)O3)O)C)\C)O[C@@H]1C	Yes (99%)	Yes (59%)	No (96%)	No (97%)	No (97%)	No (92%)	No (96%)	No (62%)	No (97%)	No (84%)	No (85%)	Yes (98%)
Flusilazole	85509-19-9	C[Si](CN1C=NC=N1)(C1=CC=C(F)C=C1)C1=CC=C(F)C=C1	No	Yes	No	Yes	Yes	Yes	Yes	Yes	No	No	Yes	Yes
Bromoxynil	1689-84-5	C1=C(C=C(C(=C1Br)O)Br)C#N	Yes (88%)	No (93%)	Yes (70%)	No (61%)	Yes (44%)	Yes (65%)	No (96%)	No (66%)	No (90%)	No (95%)	No (96%)	No (83%)
Fipronil	120068-37-3	C1=C(C=C(C(=C1Cl)N2C(=C(C(=N2)C#N)S(=O)C(F)(F)F)N)Cl)C(F)(F)F	No (65%)	No (46%)	Yes	No (78%)	No	No (94%)	No (69%)	Yes (50%)	No	No (95%)	Yes	Yes (84%)
Ioxynil	1689-83-4	C1=C(C=C(C(=C1I)O)I)C#N	Yes (88%)	No (93%)	Yes (61%)	Yes (91%)	No (72%)	Yes (65%)	No (96%)	No (87%)	No (97%)	No (95%)	No (85%)	No (83%)
Fluazinam	79622-59-6	C1=C(C=NC(=C1Cl)NC2=C(C=C(C(=C2[N+](=O)[O-])Cl)C(F)(F)F)[N+](=O)[O-])C(F)(F)	No	No (60%)	Yes (55%)	Yes	Yes (89%)	No	Yes (55%)	Yes (43%)	No (77%)	No	Yes (47%)	Yes (89%)
Chlorotoluron	15545-48-9	C1=C(NC(N(C)C)=O)C=CC(=C1Cl)C	No (42%)	No (93%)	Yes (95%)	Yes (91%)	No (97%)	Yes (65%)	Yes (47%)	Yes (81%)	No (97%)	Yes (71%)	No (96%)	Yes (98%)
2,4-DB	94-82-6	C1=CC(=C(C=C1Cl)Cl)OCCCC(=O)O	Yes (63%)	No (93%)	No (96%)	Yes (46%)	No (97%)	Yes (41%)	No (96%)	Yes (81%)	No (97%)	No (95%)	No (96%)	No (56%)
Diflufenican	83164-33-4	C1=CC(=CC(=C1)OC2=C(C=CC=N2)C(=O)NC3=C(C=C(C=C3)F)F)C(F)(F)F	No (85%)	Yes (82%)	Yes (95%)	Yes (91%)	Yes (89%)	Yes (65%)	Yes (91%)	No (69%)	No (84%)	Yes (42%)	Yes (69%)	Yes (98%)
Sodium p-nitrophenolate	824-78-2	C1=CC(=CC=C1[N+](=O)[O-])[O-].[Na+]	No (44%)	No (93%)	No (96%)	Yes (58%)	No (97%)	No (70%)	No (96%)	No (81%)	No (97%)	No (95%)	No (96%)	No (53%)
Maleic hydrazide	123-33-1	C1=CC(=O)NNC1=O	Yes (81%)	No (93%)	No (96%)	No (63%)	No (97%)	No (99%)	No (96%)	No (95%)	No (97%)	No (95%)	No (96%)	No (83%)
Sodium o-nitrophenolate	824-39-5	C1=CC=C(C(=C1)[N+](=O)[O-])[O-].[Na+]	Yes (60%)	No (93%)	No (83%)	Yes (53%)	No (97%)	No (76%)	No (96%)	No (79%)	No (97%)	No (95%)	No (96%)	No (49%)
Epoxiconazole	135319-73-2	C1=CC=C(C(=C1)C2C(O2)(CN3C=NC=N3)C4=CC=C(C=C4)F)Cl	No (79%)	Yes (79%)	Yes (50%)	Yes (63%)	Yes (60%)	No (66%)	Yes (91%)	Yes (81%)	No (74%)	No (84%)	Yes (57%)	Yes (98%)
Triflusulfuron	135990-29-3	C1=CC=C(C)C(=C1C(O)=O)[S](=O)(=O)NC(=O)NC2=NC(=NC(=N2)N(C)C)OCC(F)(F)F	Yes (99%)	No (54%)	No (96%)	No (89%)	No (86%)	Yes (33%)	No (96%)	No (73%)	No (97%)	No (95%)	No (96%)	No (56%)
2-Phenylphenol (incl. sodium salt orthophenyl phenol)	90-43-7	C1=CC=C(C=C1)C2=CC=CC=C2O	No (55%)	No (93%)	Yes (95%)	Yes (73%)	No (62%)	Yes (41%)	Yes (55%)	Yes (36%)	Yes (27%)	No (74%)	No (96%)	No (42%)
Tribenuron (aka metometuron)	106040-48-6	C1=CC=CC(=C1C(O)=O)[S](=O)(=O)NC(=O)N(C)C2=NC(=NC(=N2)OC)C	Yes (99%)	No (76%)	No (96%)	No (97%)	No (97%)	Yes (39%)	No (96%)	No (63%)	No (97%)	No (95%)	No (96%)	No (56%)
Amitrole (aminotriazole)	61-82-5	C1=NNC(=N1)N	No	No (93%)	No (83%)	No (72%)	No (97%)	No (99%)	No (96%)	No (95%)	No (97%)	No (95%)	No (96%)	No (83%)
Cyclanilide	113136-77-9	C1CC1(C(=O)NC2=C(C=C(C=C2)Cl)Cl)C(=O)O	Yes (97%)	No (93%)	No (96%)	No (68%)	No (97%)	Yes (50%)	No (96%)	Yes (50%)	No (97%)	No (95%)	No (96%)	No (61%)
Cyromazine	66215-27-8	C1CC1NC2=NC(=NC(=N2)N)N	No (52%)	No (93%)	No (96%)	No (56%)	No (97%)	No (99%)	No (96%)	No (95%)	No (97%)	No (95%)	No (96%)	No (83%)
Bensulfuron	99283-01-9	C2=C(N=C(NC(N[S](=O)(=O)CC1=CC=CC=C1C(=O)O)=O)N=C2OC)OC	Yes (99%)	No (60%)	No (96%)	No (85%)	No (97%)	Yes (37%)	No (96%)	Yes (62%)	No (97%)	No (95%)	No (96%)	No (83%)
Ethoxysulfuron	126801-58-9	C2=C(O[S](=O)(=O)NC(=O)NC1=NC(=CC(=N1)OC)OC)C(=CC=C2)OCC	Yes (99%)	No (50%)	No (83%)	No (97%)	No (97%)	Yes (50%)	No (96%)	Yes (43%)	No (97%)	No (95%)	No (66%)	No (49%)
Mepanipyrim	110235-47-7	CC#CC1=CC(=NC(=N1)NC2=CC=CC=C2)C	No (69%)	No (93%)	Yes (95%)	Yes (91%)	No (67%)	Yes (50%)	Yes (51%)	No (70%)	Yes (41%)	Yes (46%)	Yes (78%)	No (49%)
Triadimenol	55219-65-3	CC(C)(C)C(O)C(Oc1ccc(Cl)cc1)n2cncn2	No (69%)	No (76%)	No (96%)	No (59%)	No (57%)	No (67%)	Yes (66%)	Yes (81%)	No (78%)	No (84%)	No (54%)	Yes (89%)
Metribuzin	21087-64-9	CC(C)(C)C1=NN=C(N(C1=O)N)SC	No (55%)	No (93%)	No (96%)	Yes (61%)	No (97%)	No (96%)	No (96%)	No (69%)	No (97%)	No (95%)	No (96%)	No (83%)
Propyzamide	23950-58-5	CC(C)(NC(=O)C1=CC(Cl)=CC(Cl)=C1)C#C	Yes (90%)	No (93%)	Yes (95%)	Yes (91%)	Yes (58%)	Yes (65%)	Yes (51%)	Yes (81%)	Yes (29%)	No (95%)	Yes (63%)	Yes (89%)
Benthiavalicarb	413615-35-7	CC(C)[C@H](NC(=O)O)C(=O)N[C@H](C)c1nc2ccc(F)cc2s1	Yes (99%)	No (93%)	No (96%)	No (85%)	No (97%)	No (65%)	No (96%)	Yes (56%)	No (97%)	No (95%)	No (96%)	No (67%)
Tri-allate	2303-17-5	CC(C)N(C(C)C)C(=O)SCC(Cl)=C(Cl)Cl	Yes (63%)	No (69%)	Yes (47%)	Yes (73%)	Yes (50%)	Yes (36%)	Yes (69%)	Yes (81%)	No (97%)	No (84%)	No (75%)	Yes (98%)
Flufenacet (formerly fluthiamide)	142459-58-3	CC(C)N(C1=CC=C(C=C1)F)C(=O)COC2=NN=C(S2)C(F)(F)F	No (94%)	No (93%)	Yes (50%)	No (65%)	Yes (73%)	Yes (45%)	Yes (91%)	Yes (53%)	No (97%)	No (61%)	No (69%)	Yes (84%)
Bentazone	25057-89-0	CC(C)N1C(=O)c2ccccc2NS1(=O)=O	Yes (97%)	No (76%)	No (83%)	No (78%)	No (97%)	Yes (65%)	No (96%)	Yes (41%)	No (97%)	No (95%)	No (96%)	No (53%)
Chlorpropham	101-21-3	CC(C)OC(=O)NC1=CC(=CC=C1)Cl	No (69%)	No (93%)	Yes (95%)	Yes (79%)	No (97%)	Yes (65%)	Yes (75%)	Yes (81%)	No (87%)	Yes (49%)	No (96%)	Yes (98%)
Oxadiazon	19666-30-9	CC(C)OC1=C(C=C(C(=C1)N2C(=O)OC(=N2)C(C)(C)C)Cl)Cl	No (94%)	No (93%)	Yes (52%)	Yes (56%)	Yes (55%)	Yes (50%)	Yes (75%)	Yes (81%)	No (97%)	No (76%)	No (75%)	Yes (98%)
Flutolanil	66332-96-5	CC(C)Oc1cccc(c1)NC(=O)c1ccccc1C(F)(F)F	No (85%)	No (60%)	Yes (95%)	No (45%)	Yes (73%)	Yes (65%)	Yes (91%)	Yes (81%)	No (97%)	Yes (53%)	No (59%)	Yes (92%)
Fenpropidin	67306-00-7	CC(CC1=CC=C(C=C1)C(C)(C)C)CN2CCCCC2	No (85%)	No (54%)	No (96%)	Yes (55%)	No (97%)	No (73%)	No (96%)	Yes (81%)	Yes (86%)	Yes (87%)	No (96%)	No (61%)
Propineb	12071-83-9	CC(CNC(=S)[S-])NC(=S)[S-].[Zn+2]	Yes (99%)	No (69%)	No (65%)	No (89%)	No (63%)	No (99%)	No (96%)	No (71%)	No (97%)	No (84%)	No (85%)	No
Pyriproxyfen	95737-68-1	CC(OC1=NC=CC=C1)COC2=CC=C(OC3=CC=CC=C3)C=C2	No (79%)	No (54%)	Yes (95%)	Yes (91%)	Yes (73%)	Yes (36%)	Yes (91%)	Yes (66%)	Yes (41%)	Yes (51%)	No (51%)	Yes (67%)
Tralkoxydim	87820-88-0	CC/C(=N\OCC)C1=C(O)CC(CC1=O)c2c(C)cc(C)cc2C	Yes (88%)	Yes (86%)	No (52%)	Yes (63%)	Yes (50%)	Yes (65%)	No (96%)	Yes (81%)	No (97%)	No (95%)	No (96%)	No (49%)
Fenamidone	161326-34-7	CC1(C(=O)N(C(=N1)SC)NC2=CC=CC=C2)C3=CC=CC=C3	No (74%)	No (93%)	No (51%)	Yes (56%)	Yes (89%)	Yes (65%)	Yes (91%)	Yes (81%)	Yes (74%)	No (74%)	Yes (48%)	Yes (92%)
Famoxadone	131807-57-3	CC1(C(=O)N(C(=O)O1)NC2=CC=CC=C2)C3=CC=C(C=C3)OC4=CC=CC=C4	Yes (77%)	No (76%)	No (96%)	No (89%)	Yes (89%)	Yes (45%)	Yes (91%)	Yes (36%)	No (90%)	No (76%)	Yes (51%)	Yes (89%)
zeta-Cypermethrin	1315501-18-8	CC1(C)C(C=C(Cl)Cl)C1C(=O)OC(C#N)C1=CC(OC2=CC=CC=C2)=CC=C1	Yes (72%)	Yes (72%)	Yes (53%)	Yes (48%)	Yes (89%)	Yes (34%)	Yes (91%)	Yes (41%)	No (83%)	No (95%)	Yes (73%)	Yes (86%)
Metconazole	125116-23-6	CC1(C)CCC(CC2=CC=C(Cl)C=C2)C1(O)CN1C=NC=N1	No (94%)	No (50%)	No (96%)	No (68%)	No (58%)	No (74%)	Yes (91%)	Yes (56%)	Yes (41%)	No (71%)	Yes (57%)	Yes (98%)
Triticonazole	131983-72-7	CC1(CCC(=CC2=CC=C(C=C2)Cl)C1(CN3C=NC=N3)O)C	No (74%)	Yes (53%)	No (96%)	Yes (49%)	No (62%)	No (67%)	Yes (69%)	Yes (81%)	Yes (72%)	No (69%)	Yes (59%)	Yes (92%)
Metalaxyl-M	70630-17-0	CC1=C(C(=CC=C1)C)N([C@H](C)C(=O)OC)C(=O)COC	No (42%)	No (93%)	No (77%)	Yes (55%)	No (97%)	Yes (45%)	No (76%)	Yes (81%)	No (97%)	No (69%)	No (96%)	Yes (98%)
MCPA	94-74-6	CC1=C(C=CC(=C1)Cl)OCC(=O)O	Yes (70%)	No (93%)	No (96%)	Yes (49%)	No (97%)	Yes (65%)	No (96%)	Yes (66%)	No (97%)	No (95%)	No (96%)	No (61%)
Benalaxyl	71626-11-4	CC1=C(N(C(CC2=CC=CC=C2)=O)C(C(OC)=O)C)C(C)=CC=C1	No (52%)	No (42%)	No (83%)	Yes (48%)	Yes (89%)	Yes (65%)	Yes (91%)	Yes (66%)	No (97%)	No (57%)	Yes (92%)	Yes (98%)
Silthiofam	175217-20-6	CC1=C(SC(=C1C(=O)NCC=C)[Si](C)(C)C)C	Yes	No	Yes	Yes	Yes	Yes	Yes	Yes	No	Yes	Yes	Yes
Metrafenone	220899-03-6	CC1=CC(=C(C(=C1C(=O)C2=C(C=CC(=C2C)Br)OC)OC)OC)OC	Yes (63%)	Yes (98%)	Yes (81%)	Yes (91%)	Yes (73%)	Yes (65%)	Yes (69%)	Yes (45%)	No (97%)	No (60%)	Yes (69%)	Yes (98%)
Iprovalicarb	140923-17-7	CC1=CC=C(C=C1)C(C)NC(=O)C(C(C)C)NC(=O)OC(C)C	Yes (74%)	No (57%)	No (96%)	No (72%)	No (78%)	No (80%)	No (76%)	Yes (66%)	No (97%)	No (84%)	No (96%)	Yes (82%)
Tolylfluanid	731-27-1	CC1=CC=C(C=C1)N(SC(F)(Cl)Cl)S(=O)(=O)N(C)C	No (85%)	Yes (54%)	Yes (53%)	No (58%)	No (67%)	Yes (33%)	Yes (50%)	Yes (39%)	No (97%)	No (95%)	No (85%)	Yes (98%)
Kresoxim-methyl	143390-89-0	CC1=CC=CC=C1OCC2=CC=CC=C2/C(=N\OC)/C(=O)OC	No (94%)	Yes (82%)	Yes (75%)	Yes (46%)	Yes (46%)	Yes (50%)	Yes (91%)	Yes (66%)	No (97%)	No (62%)	Yes (63%)	Yes (98%)
1-Methyl-cyclopropene	3100-04-7	CC1=CC1	Yes	No (69%)	No (96%)	No (65%)	No (97%)	No (84%)	No (96%)	No (95%)	No (97%)	No (84%)	No (96%)	No (83%)
Prosulfuron	94125-34-5	CC1=NC(=NC(=N1)OC)NC(=O)NS(=O)(=O)C2=CC=CC=C2CCC(F)(F)F	Yes (97%)	No (69%)	No (96%)	No (97%)	No (51%)	Yes (50%)	No (96%)	Yes (38%)	No (84%)	No (95%)	No (85%)	Yes (68%)
Triasulfuron	82097-50-5	CC1=NC(=NC(=N1)OC)NC(=O)NS(=O)(=O)C2=CC=CC=C2OCCCl	Yes (99%)	No (93%)	No (96%)	No (97%)	Yes (46%)	Yes (65%)	No (96%)	Yes (40%)	No (97%)	No (79%)	No (79%)	Yes (86%)
Pymetrozine	123312-89-0	CC1=NNC(=O)N(C1)N=CC2=CN=CC=C2	No (65%)	No (93%)	Yes (59%)	Yes (66%)	No (97%)	No (82%)	No (96%)	Yes (62%)	No (97%)	No (84%)	No (85%)	No (47%)
Gibberellin	77-06-5	CC12C(C=CC3(C1C(C45C3CCC(C4)(C(=C)C5)O)C(=O)O)OC2=O)O	Yes (99%)	No (93%)	No (96%)	No (97%)	No (97%)	No (92%)	No (96%)	No (87%)	No (97%)	No (95%)	No (96%)	Yes (82%)
Methoxyfenozide	161050-58-4	Cc1c(cccc1OC)C(=O)NN(C(=O)c1cc(C)cc(C)c1)C(C)(C)C	Yes (81%)	Yes (62%)	No (96%)	No (75%)	Yes (49%)	Yes (65%)	No (64%)	No (74%)	No (97%)	No (69%)	Yes (51%)	Yes (98%)
MCPB	94-81-5	Cc1cc(Cl)ccc1OCCCC(=O)O	Yes (65%)	No (93%)	No (96%)	No (52%)	No (97%)	Yes (50%)	No (96%)	Yes (81%)	No (97%)	No (95%)	No (96%)	No (61%)
Cyprodinil	121552-61-2	Cc1cc(nc(Nc2ccccc2)n1)C3CC3	No (85%)	No (93%)	Yes (95%)	Yes (91%)	No (97%)	No (76%)	Yes (91%)	No (71%)	Yes (86%)	No (60%)	Yes (69%)	No (33%)
Fenpropimorph	67564-91-4	CC1CN(CC(O1)C)CC(C)CC2=CC=C(C=C2)C(C)(C)C	No (85%)	No (46%)	No (96%)	Yes (53%)	No (97%)	Yes (36%)	No (96%)	Yes (81%)	Yes (86%)	Yes (87%)	No (96%)	No (49%)
Dimethenamid-P	163515-14-8	Cc1csc(C)c1N(C(=O)CCl)[C@@H](C)COC	No (55%)	No (54%)	No (51%)	Yes (56%)	No (58%)	Yes (65%)	Yes (49%)	Yes (66%)	No (97%)	Yes (61%)	No (79%)	Yes (98%)
Dodemorph	1593-77-7	CC1OC(C)CN(C2CCCCCCCCCCC2)C1	No (50%)	Yes (72%)	No (96%)	No (97%)	No (97%)	No (87%)	No (96%)	No (84%)	Yes (86%)	Yes (87%)	No (96%)	No (41%)
Pyrimethanil	53112-28-0	Cc2cc(C)nc(Nc1ccccc1)n2	No (79%)	No (93%)	Yes (95%)	Yes (91%)	No (97%)	No (71%)	Yes (55%)	No (38%)	Yes (33%)	No (62%)	No (71%)	No (83%)
Chlorsulfuron	64902-72-3	Cc2nc(NC(=O)NS(=O)(=O)c1ccccc1Cl)nc(OC)n2	Yes (95%)	No (93%)	No (96%)	No (97%)	No (62%)	Yes (65%)	No (96%)	Yes (41%)	No (97%)	No (79%)	No (96%)	Yes (81%)
Fenpyroximate	134098-61-6	Cc3nn(C)c(Oc1ccccc1)c3\C=N\OCc2ccc(cc2)C(=O)OC(C)(C)C	No (94%)	Yes (98%)	No (83%)	Yes (49%)	Yes (67%)	Yes (39%)	Yes (69%)	Yes (41%)	No (97%)	No (56%)	Yes (47%)	Yes (89%)
Tepraloxydim	149979-41-9	CCC(=C1C(=O)CC(CC1=O)C2CCOCC2)NOCC=CCl	Yes (95%)	Yes (59%)	No (56%)	Yes (66%)	No (51%)	No (99%)	No (61%)	No (73%)	No (86%)	No (95%)	No (96%)	No (33%)
Beflubutamid	113614-08-7	CCC(C(=O)NCC1=CC=CC=C1)OC2=CC(=C(C=C2)F)C(F)(F)F	No (69%)	No (54%)	Yes (81%)	No (85%)	Yes (89%)	Yes (33%)	Yes (91%)	No (65%)	Yes (33%)	No (84%)	Yes (78%)	Yes (98%)
Zoxamide	156052-68-5	CCC(C)(C(=O)CCl)NC(=O)C1=CC(=C(C(=C1)Cl)C)Cl	No (69%)	No (57%)	Yes (81%)	Yes (91%)	Yes (46%)	No (71%)	Yes (75%)	Yes (41%)	No (90%)	No (95%)	Yes (51%)	Yes (81%)
Pendimethalin	40487-42-1	CCC(CC)NC1=C(C(C)=C(C)C=C1[N+]([O-])=O)[N+]([O-])=O	Yes (72%)	No (93%)	No (51%)	Yes (56%)	Yes (58%)	No	Yes (47%)	Yes (60%)	No (90%)	No	No (69%)	Yes (92%)
Propiconazole	60207-90-1	CCCC1COC(O1)(CN2C=NC=N2)C3=C(C=C(C=C3)Cl)Cl	No (94%)	No (60%)	Yes (47%)	Yes (66%)	No (58%)	Yes (33%)	Yes (75%)	Yes (81%)	No (97%)	No (76%)	No (69%)	Yes (98%)
Dinocap	39300-45-3	CCCCCCC(C)C1=CC(=CC(=C1OC(=O)/C=C\C)[N+](=O)[O-])[N+](=O)[O-]	No (44%)	Yes (77%)	No (52%)	Yes	Yes (73%)	No	Yes (66%)	No (63%)	No (87%)	No	Yes (59%)	Yes (86%)
Cyhalofop-butyl	122008-85-9	CCCCOC(=O)[C@@H](C)OC1=CC=C(C=C1)OC2=C(C=C(C=C2)C#N)F	No (65%)	Yes (62%)	Yes (81%)	Yes (91%)	Yes (89%)	Yes (65%)	Yes (66%)	Yes (38%)	No (97%)	Yes (42%)	No (79%)	Yes (89%)
Spiroxamine	118134-30-8	CCCN(CC)CC1COC2(CCC(CC2)C(C)(C)C)O1	No (62%)	No (69%)	No (96%)	No (81%)	No (97%)	No (89%)	No (96%)	Yes (48%)	Yes (36%)	Yes (87%)	No (96%)	No (37%)
Prosulfocarb	52888-80-9	CCCN(CCC)C(=O)SCc1ccccc1	No (55%)	No (93%)	Yes (95%)	Yes (91%)	Yes (67%)	Yes (50%)	Yes (91%)	Yes (81%)	No (97%)	Yes (87%)	No (79%)	Yes (89%)
Ethoprophos	13194-48-4	CCCSP(=O)(OCC)SCCC	No (74%)	Yes (53%)	No (51%)	No (97%)	No (86%)	No (65%)	No (96%)	No (81%)	No (97%)	No (74%)	No (96%)	No (41%)
Desmedipham	13684-56-5	CCOC(=O)NC1=CC(=CC=C1)OC(=O)NC2=CC=CC=C2	No (42%)	No (52%)	Yes (75%)	No (54%)	Yes (44%)	Yes (65%)	Yes (91%)	Yes (81%)	No (74%)	No (60%)	No (79%)	Yes (79%)
Etofenprox	80844-07-1	CCOc1ccc(cc1)C(C)(C)COCc1cc(Oc2ccccc2)ccc1	No (69%)	Yes (98%)	Yes (67%)	Yes (79%)	Yes (67%)	Yes (50%)	Yes (55%)	Yes (81%)	No (76%)	Yes (61%)	Yes (51%)	Yes (84%)
Ethofumesate	26225-79-6	CCOC1OC2=C(C=C(OS(C)(=O)=O)C=C2)C1(C)C	No (79%)	No (42%)	No (96%)	No (70%)	No (86%)	Yes (37%)	No (69%)	Yes (56%)	No (97%)	No (61%)	No (96%)	Yes (73%)
Pethoxamid	106700-29-2	CCOCCN(C(=O)CCl)C(=C(C)C)C1=CC=CC=C1	Yes (79%)	Yes (77%)	No (70%)	Yes (73%)	Yes (53%)	Yes (45%)	Yes (48%)	Yes (81%)	No (97%)	Yes (55%)	No (85%)	Yes (98%)
Rimsulfuron (aka renriduron)	122931-48-0	CCS(=O)(=O)C1=C(N=CC=C1)S(=O)(=O)NC(=O)NC1=NC(OC)=CC(OC)=N1	Yes (99%)	No (69%)	No (96%)	No (97%)	No (97%)	Yes (41%)	No (96%)	No (65%)	No (97%)	No (95%)	Yes (47%)	No (49%)
Molinate	2212-67-1	CCSC(=O)N1CCCCCC1	Yes (58%)	No (76%)	No (96%)	Yes (49%)	No (97%)	No (65%)	Yes (57%)	Yes (46%)	No (97%)	Yes (53%)	No (96%)	No (61%)
lambda-Cyhalothrin	91465-08-6	Cl\C(=C/[C@@H]3[C@H](C(=O)O[C@@H](C#N)c2cccc(Oc1ccccc1)c2)C3(C)C)C(F)(F)F.N#C[C@@H](OC(=O)[C@@H]1[C@H](/C=C(\Cl)C(F)(F)F)C1(C)C)c3cccc(Oc2ccccc2)c3	No (55%)	Yes (77%)	No (73%)	No (72%)	Yes (89%)	No (67%)	Yes (69%)	Yes (62%)	No (90%)	No (95%)	Yes (61%)	Yes (92%)
Beta-Cyfluthrin	1820573-27-0	Cl\C(Cl)=C/[C@@H]1[C@@H](C(=O)O[C@H](C#N)c2ccc(F)c(Oc3ccccc3)c2)C1(C)C.Fc1ccc(cc1Oc1ccccc1)[C@H](C#N)OC(=O)[C@H]1[C@H](/C=C(/Cl)Cl)C1(C)C.Cl\C(Cl)=C/[C@H]1[C@@H](C(=O)O[C@H](C#N)c2ccc(F)c(Oc3ccccc3)c2)C1(C)C.Fc1ccc(cc1Oc1ccccc1)[C@H](C#N)OC(=O)[C@H]1[C@@H](/C=C(/Cl)Cl)C1(C)C	Yes (65%)	Yes (82%)	Yes (55%)	Yes (55%)	Yes (89%)	Yes (37%)	Yes (91%)	Yes (63%)	No (84%)	No (95%)	Yes (63%)	Yes (89%)
Alpha-Cypermethrin (aka alphamethrin)	65731-84-2	Cl\C(Cl)=C/[C@H]1[C@@H](C(=O)O[C@H](C#N)c2cccc(Oc3ccccc3)c2)C1(C)C.N#C[C@H](OC(=O)[C@H]1[C@@H](/C=C(/Cl)Cl)C1(C)C)c1cccc(Oc2ccccc2)c1	Yes (72%)	Yes (72%)	Yes (53%)	Yes (48%)	Yes (89%)	Yes (34%)	Yes (91%)	Yes (41%)	No (83%)	No (95%)	Yes (73%)	Yes (86%)
Cyfluthrin	68359-37-5	Cl\C(Cl)=C/C1C(C(=O)OC(C#N)c2ccc(F)c(Oc3ccccc3)c2)C1(C)C	Yes (65%)	Yes (82%)	Yes (55%)	Yes (55%)	Yes (89%)	Yes (37%)	Yes (91%)	Yes (63%)	No (84%)	No (95%)	Yes (63%)	Yes (89%)
Cypermethrin	52315-07-8	Cl\C(Cl)=C/C1C(C(=O)OC(C#N)c2cccc(Oc3ccccc3)c2)C1(C)C	Yes (72%)	Yes (72%)	Yes (53%)	Yes (48%)	Yes (89%)	Yes (34%)	Yes (91%)	Yes (41%)	No (83%)	No (95%)	Yes (73%)	Yes (86%)
Captan	133-06-2	ClC(Cl)(Cl)SN1C(=O)C2CC=CCC2C1=O	Yes (55%)	No (76%)	No (77%)	No (65%)	No (97%)	No (92%)	Yes (51%)	Yes (46%)	No (90%)	No (95%)	No (66%)	Yes (68%)
Diuron	330-54-1	ClC1=C(C=CC(=C1)NC(=O)N(C)C)Cl	No (52%)	No (93%)	Yes (95%)	Yes (91%)	No (81%)	Yes (65%)	Yes (53%)	Yes (81%)	No (97%)	Yes (71%)	No (96%)	Yes (98%)
Clofentezine	74115-24-5	ClC1=C(C=CC=C1)C1=NN=C(N=N1)C1=C(Cl)C=CC=C1	No	No (93%)	Yes (81%)	Yes (66%)	Yes (52%)	No (75%)	Yes (54%)	No (76%)	No (97%)	No (95%)	No (85%)	Yes (82%)
Chlorothalonil	1897-45-6	ClC1=C(Cl)C(C#N)=C(Cl)C(C#N)=C1Cl	Yes	No	Yes (95%)	Yes (91%)	No (58%)	Yes (37%)	No (69%)	No (77%)	No (86%)	No (84%)	No (96%)	Yes (86%)
Thiacloprid	111988-49-9	ClC1=CC=C(CN2CCS\C2=N/C#N)C=N1	No (55%)	No (76%)	Yes (95%)	Yes (91%)	No (72%)	Yes (41%)	Yes (69%)	Yes (56%)	No (79%)	Yes (61%)	No (96%)	No (37%)
Aclonifen	74070-46-5	Clc1c(N)c(ccc1Oc1ccccc1)[N+]([O-])=O	No (85%)	No (69%)	Yes (95%)	Yes (91%)	Yes (89%)	No (87%)	Yes (91%)	Yes (81%)	No (77%)	No (95%)	No (54%)	Yes (84%)
Triclopyr	55335-06-3	Clc1cc(Cl)c(Cl)nc1OCC(=O)O	Yes (72%)	No (93%)	No (96%)	Yes (58%)	No (97%)	Yes (50%)	No (96%)	No (79%)	No (97%)	No (95%)	No (96%)	No (68%)
Dichlorprop-P	15165-67-0	Clc1cc(Cl)ccc1O[C@H](C)C(=O)O	Yes (74%)	No (93%)	No (96%)	Yes (46%)	No (97%)	Yes (65%)	No (96%)	Yes (81%)	No (97%)	No (95%)	No (96%)	No (61%)
2,4-D	94-75-7	Clc1cc(Cl)ccc1OCC(=O)O	Yes (74%)	No (93%)	No (96%)	Yes (53%)	No (97%)	Yes (50%)	No (96%)	Yes (66%)	No (97%)	No (95%)	No (96%)	No (68%)
Lufenuron	103055-07-8	Clc1cc(NC(=O)NC(=O)c2c(F)cccc2F)c(Cl)cc1OC(F)(F)C(F)C(F)(F)F	No (85%)	Yes (59%)	No (65%)	Yes (46%)	Yes (60%)	No (63%)	Yes (50%)	No (76%)	No (86%)	No (84%)	No (96%)	Yes (92%)
Difenoconazole	119446-68-3	Clc1ccc(cc1)Oc1ccc(c(Cl)c1)C1(Cn2ncnc2)OCC(C)O1	No (79%)	Yes (86%)	Yes (64%)	Yes (69%)	Yes (89%)	Yes (33%)	Yes (91%)	Yes (81%)	Yes (58%)	No (79%)	Yes (78%)	Yes (98%)
Tebufenpyrad	119168-77-3	Clc2c(C(=O)NCc1ccc(cc1)C(C)(C)C)n(C)nc2CC	No (94%)	Yes (98%)	No (59%)	Yes (69%)	Yes (47%)	Yes (50%)	Yes (91%)	Yes (56%)	No (97%)	No (65%)	Yes (52%)	Yes (89%)
Penconazole	66246-88-6	Clc2ccc(C(CCC)Cn1cncn1)c(Cl)c2	No (94%)	No (76%)	Yes (81%)	Yes (73%)	Yes (60%)	No (73%)	Yes (91%)	Yes (60%)	Yes (52%)	No (84%)	Yes (54%)	Yes (75%)
Imazalil (aka enilconazole)	35554-44-0	Clc2ccc(C(OCC=C)Cn1ccnc1)c(Cl)c2	No (74%)	No (93%)	Yes (95%)	Yes (73%)	Yes (73%)	Yes (33%)	Yes (91%)	Yes (81%)	Yes (86%)	No (65%)	Yes (73%)	Yes (84%)
S-Metolachlor	87392-12-9	ClCC(=O)N([C@@H](C)COC)c1c(C)cccc1CC.ClCC(=O)N([C@H](C)COC)c1c(C)cccc1CC	Yes (70%)	Yes (63%)	No (83%)	No (58%)	Yes (50%)	Yes (45%)	No (51%)	Yes (66%)	No (97%)	Yes (42%)	No (79%)	Yes (98%)
Dimethachlor	50563-36-5	ClCC(=O)N(CCOC)c1c(C)cccc1C	No (42%)	No (76%)	No (59%)	Yes (63%)	No (81%)	Yes (45%)	No (57%)	Yes (81%)	No (97%)	Yes (45%)	No (96%)	Yes (98%)
Ethephon	16672-87-0	ClCCP(=O)(O)O	Yes (95%)	No (93%)	No (96%)	No (97%)	No (97%)	No (94%)	No (96%)	No (95%)	No (97%)	No (95%)	No (96%)	No (61%)
Nicosulfuron	111991-09-4	CN(C)C(=O)C1=C(N=CC=C1)S(=O)(=O)NC(=O)NC2=NC(=CC(=N2)OC)OC	Yes (99%)	No (93%)	No (96%)	No (97%)	No (86%)	Yes (45%)	No (96%)	Yes (40%)	No (97%)	No (95%)	No (71%)	No (41%)
Ziram	137-30-4	CN(C)C(=S)[S-].CN(C)C(=S)[S-].[Zn+2]	Yes (86%)	No (76%)	No (96%)	No (97%)	No (97%)	No (99%)	No (96%)	No (81%)	No (97%)	No (84%)	No (96%)	No (45%)
Thiram	137-26-8	CN(C)C(=S)SSC(=S)N(C)C	Yes (86%)	No (93%)	No (96%)	Yes (48%)	No (63%)	No (71%)	No (50%)	Yes (56%)	No (97%)	No (62%)	No (96%)	Yes (71%)
Acetamiprid	135410-20-7	CN(CC1=CC=C(Cl)N=C1)C(\C)=N\C#N	No (47%)	No (69%)	Yes (81%)	Yes (91%)	No (86%)	No (79%)	No (64%)	Yes (66%)	No (97%)	Yes (44%)	No (96%)	No (53%)
Thiamethoxam	153719-23-4	CN\1COCN(/C1=N/[N+](=O)[O-])CC2=CN=C(S2)C	No (59%)	No (93%)	Yes (59%)	No (75%)	No (97%)	No (78%)	No (96%)	Yes (43%)	No (97%)	No (65%)	No (96%)	Yes (89%)
Clothianidin	210880-92-5	CN\C(NCC1=CN=C(Cl)S1)=N/[N+]([O-])=O	No (47%)	No (93%)	Yes (95%)	No (85%)	No (86%)	No (99%)	No (96%)	Yes (66%)	No (97%)	No (95%)	No (96%)	No (35%)
Azimsulfuron	120162-55-2	Cn1nc(nn1)c2cnn(C)c2S(=O)(=O)NC(=O)Nc3nc(OC)cc(OC)n3	Yes (99%)	Yes (53%)	No (96%)	No (85%)	No (74%)	Yes (37%)	No (96%)	No (66%)	No (97%)	No (95%)	No (79%)	No (67%)
Pyraflufen-ethyl	129630-19-9	Cn2nc(c1cc(OCC(=O)OCC)c(Cl)cc1F)c(Cl)c2OC(F)F	No (85%)	Yes (53%)	Yes (95%)	Yes (66%)	Yes (89%)	Yes (41%)	Yes (91%)	Yes (45%)	No (90%)	No (95%)	Yes (47%)	Yes (86%)
Formetanate	22259-30-9	CNC(=O)OC1=CC=CC(=C1)N=CN(C)C	No (52%)	No (76%)	No (54%)	Yes (91%)	No (97%)	Yes (34%)	No (96%)	Yes (81%)	Yes (25%)	Yes (87%)	No (96%)	No (39%)
Thiophanate-methyl	23564-05-8	COC(=O)NC(=S)NC1=CC=CC=C1NC(=S)NC(=O)OC	Yes (99%)	No (93%)	Yes (48%)	No (75%)	No (57%)	No (82%)	Yes (53%)	Yes (81%)	No (97%)	Yes (54%)	No (96%)	No (41%)
Sodium 5-nitroguaiacolate	67233-85-6	COC1=C(C=C(C=C1)[N+](=O)[O-])[O-].[Na+]	No (47%)	No (93%)	No (77%)	Yes (91%)	No (97%)	No (75%)	No (96%)	Yes (41%)	No (97%)	No (71%)	No (96%)	No (45%)
Dicamba	1918-00-9	COC1=C(C=CC(=C1C(=O)O)Cl)Cl	Yes (90%)	No (93%)	No (96%)	No (52%)	No (97%)	Yes (65%)	No (96%)	Yes (45%)	No (97%)	No (84%)	No (96%)	No (42%)
Flupyrsulfuron-methyl (DPX KE 459)	144740-53-4	COC1=CC(=NC(=N1)NC(=O)NS(=O)(=O)C2=C(C=CC(=N2)C(F)(F)F)C(=O)OC)OC	Yes (95%)	No (76%)	No (77%)	No (89%)	No (55%)	Yes (37%)	No (96%)	Yes (36%)	No (97%)	No (95%)	No (61%)	Yes (67%)
Flazasulfuron	104040-78-0	COC1=CC(=NC(=N1)NC(=O)NS(=O)(=O)C2=C(C=CC=N2)C(F)(F)F)OC	Yes (97%)	No (93%)	No (96%)	No (97%)	No (67%)	Yes (37%)	No (96%)	Yes (43%)	No (97%)	No (95%)	No (69%)	No (31%)
Imazosulfuron	122548-33-8	COC1=CC(=NC(=N1)NC(=O)NS(=O)(=O)C2=C(N=C3N2C=CC=C3)Cl)OC	Yes (99%)	No (93%)	No (77%)	No (97%)	No (55%)	Yes (50%)	No (82%)	Yes (43%)	No (90%)	No (79%)	No (79%)	Yes (92%)
Dimethomorph	110488-70-5	COC1=CC=C(C=C1OC)C(=C\C(=O)N1CCOCC1)\C1=CC=C(Cl)C=C1	Yes (60%)	Yes (98%)	No (52%)	Yes (91%)	Yes (63%)	Yes (65%)	Yes (69%)	No (74%)	No (97%)	Yes (71%)	Yes (92%)	Yes (98%)
Tritosulfuron	142469-14-5	COC1=NC(=NC(=N1)NC(=O)NS(=O)(=O)C2=CC=CC=C2C(F)(F)F)C(F)(F)F	Yes (83%)	No (57%)	No (96%)	No (97%)	No (57%)	Yes (37%)	No (96%)	No (68%)	No (82%)	No (95%)	No (71%)	Yes (79%)
Florasulam	145701-23-1	COC1=NC=C(C2=NC(=NN21)S(=O)(=O)NC3=C(C=CC=C3F)F)F	No (47%)	No (76%)	No (73%)	No (81%)	Yes (49%)	Yes (65%)	No (76%)	Yes (36%)	No (90%)	No (95%)	No (71%)	No (35%)
Abamectin (aka avermectin)	71751-41-2	COC1CC(OC2C(C)OC(CC2OC)OC2C(C)C=CC=C3COC4C(O)C(C)=CC(C(=O)OC5CC(CC=C2C)OC2(C5)OC(C(C)C)C(C)C=C2)C34O)OC(C)C1O.CCC(C)C1OC2(CC3CC(CC=C(C)C(OC4CC(OC)C(OC5CC(OC)C(O)C(C)O5)C(C)O4)C(C)C=CC=C4COC5C(O)C(C)=CC(C(=O)O3)C45O)O2)C=CC1C	Yes (99%)	Yes (77%)	No (96%)	No (97%)	No (97%)	No (99%)	No (96%)	No (79%)	No (90%)	No (95%)	No (57%)	Yes (98%)
Bifenazate	149877-41-8	COc1ccc(cc1NNC(=O)OC(C)C)c2ccccc2	Yes (65%)	No (93%)	No (47%)	Yes (46%)	Yes (89%)	Yes (65%)	Yes (91%)	Yes (60%)	No (82%)	Yes (61%)	No (49%)	Yes (89%)
Linuron	330-55-2	CON(C)C(=O)NC1=CC(Cl)=C(Cl)C=C1	No (65%)	No (93%)	Yes (95%)	Yes (91%)	No (81%)	Yes (65%)	Yes (54%)	Yes (81%)	No (97%)	Yes (56%)	No (96%)	Yes (98%)
Fluoxastrobin	193740-76-0	CON=C(C1=CC=CC=C1OC2=C(C(=NC=N2)OC3=CC=CC=C3Cl)F)C4=NOCCO4	No (69%)	Yes (98%)	Yes (61%)	Yes (69%)	No (62%)	Yes (65%)	No (50%)	Yes (45%)	No (90%)	No (65%)	Yes (46%)	Yes (98%)
Isoxaflutole	141112-29-0	CS(=O)(=O)C1=C(C=CC(=C1)C(F)(F)F)C(=O)C2=C(ON=C2)C3CC3	No (85%)	No (52%)	Yes (70%)	Yes (61%)	No (60%)	Yes (65%)	Yes (91%)	Yes (56%)	No (83%)	No (84%)	No (69%)	Yes (79%)
Mesotrione	104206-82-8	CS(=O)(=O)C1=CC=C(C(=O)C2C(=O)CCCC2=O)C(=C1)[N+]([O-])=O	Yes (92%)	No (76%)	No (96%)	Yes (53%)	No (74%)	No (65%)	No (82%)	No (65%)	No (87%)	No (95%)	No (96%)	No (68%)
Fluopicolide	239110-15-7	FC(F)(F)C1=CC(Cl)=C(CNC(=O)C2=C(Cl)C=CC=C2Cl)N=C1	No (94%)	No (76%)	Yes (95%)	Yes (69%)	Yes (63%)	Yes (33%)	Yes (91%)	No (63%)	No (83%)	No (95%)	Yes (51%)	Yes (81%)
Trifloxystrobin	141517-21-7	FC(F)(F)c1cccc(c1)C(\C)=N\OCc2ccccc2C(=N\OC)/C(=O)OC	No (94%)	Yes (79%)	No (54%)	No (50%)	No (81%)	Yes (45%)	Yes (46%)	Yes (39%)	No (90%)	No (79%)	No (69%)	Yes (92%)
Tetraconazole	112281-77-3	FC(F)C(F)(F)OCC(Cn1cncn1)c1ccc(Cl)cc1Cl	No (94%)	No (44%)	Yes (95%)	Yes (53%)	Yes (50%)	No (70%)	Yes (91%)	Yes (66%)	No (82%)	No (84%)	No (54%)	Yes (89%)
Cyflufenamid	180409-60-3	FC1=CC=C(C(\C(NC(=O)CC2=CC=CC=C2)=N\OCC2CC2)=C1F)C(F)(F)F	No (94%)	Yes (67%)	Yes (47%)	No (85%)	Yes (55%)	Yes (50%)	Yes (75%)	Yes (43%)	No (83%)	No (95%)	Yes (59%)	Yes (92%)
Quinoxyfen	124495-18-7	FC1=CC=C(OC2=C3C(Cl)=CC(Cl)=CC3=NC=C2)C=C1	No (85%)	No (69%)	Yes (95%)	Yes (91%)	Yes (73%)	Yes (50%)	Yes (75%)	Yes (66%)	Yes (24%)	No (68%)	No (79%)	Yes (71%)
Diflubenzuron	35367-38-5	Fc1cccc(F)c1C(=O)NC(=O)Nc2ccc(Cl)cc2	No (79%)	No (57%)	Yes (95%)	Yes (91%)	No (55%)	Yes (65%)	Yes (66%)	Yes (48%)	No (97%)	No (68%)	No (96%)	Yes (92%)
Etoxazole	153233-91-1	FC2=C(C(F)=CC=C2)C1=NC(C3=C(OCC)C=C(C(C)(C)C)C=C3)CO1	No (94%)	Yes (67%)	Yes (53%)	Yes (69%)	Yes (73%)	Yes (65%)	Yes (54%)	Yes (81%)	No (82%)	No (79%)	No (57%)	Yes (98%)
Cymoxanil	57966-95-7	N#C\C(=N\OC)C(=O)NC(=O)NCC	Yes (90%)	No (76%)	No (77%)	Yes (79%)	No (97%)	No (82%)	No (96%)	Yes (45%)	No (97%)	No (84%)	No (96%)	No (61%)
Fludioxonil	131341-86-1	N#Cc1c[NH]cc1c1cccc2OC(F)(F)Oc12	Yes (86%)	No (93%)	Yes (95%)	Yes (69%)	No (74%)	Yes (65%)	Yes (69%)	Yes (66%)	No (82%)	Yes (58%)	No (61%)	Yes (98%)
Quinoclamine	2797-51-5	NC1=C(Cl)C(=O)c2ccccc2C1=O	Yes (86%)	No (76%)	Yes (95%)	Yes (91%)	No (81%)	No (96%)	No (76%)	Yes (45%)	No (90%)	No (95%)	No (96%)	No (56%)
Picloram	1918-02-1	Nc1c(Cl)c(nc(Cl)c1Cl)C(=O)O	Yes (86%)	No (93%)	No (83%)	Yes (66%)	No (97%)	No (94%)	No (96%)	No (84%)	No (97%)	No (95%)	No (96%)	No (83%)
Clopyralid	1702-17-6	O=C(C1=NC(Cl)=CC=C1Cl)O	Yes (72%)	No (93%)	No (96%)	Yes (46%)	No (97%)	No (63%)	No (96%)	No (71%)	No (97%)	No (95%)	No (96%)	No (83%)
Metazachlor	67129-08-2	O=C(CCl)N(Cn1cccn1)c2c(C)cccc2C	No (62%)	No (76%)	No (83%)	Yes (66%)	No (65%)	Yes (37%)	Yes (63%)	Yes (81%)	No (90%)	No (71%)	No (64%)	Yes (92%)
Isoproturon	34123-59-6	O=C(N(C)C)NC1=CC=C(C(C)C)C=C1	No (44%)	No (93%)	Yes (47%)	Yes (91%)	No (97%)	Yes (50%)	No (61%)	Yes (81%)	No (97%)	Yes (87%)	No (96%)	Yes (89%)
Teflubenzuron	83121-18-0	O=C(NC(NC2=C(F)C(Cl)=C(F)C(Cl)=C2)=O)C1=C(F)C=CC=C1F	No	Yes (54%)	Yes (81%)	Yes (91%)	Yes (46%)	Yes (65%)	Yes (50%)	No (84%)	No (87%)	No (84%)	No (85%)	Yes (92%)
Fenhexamid	126833-17-8	O=C(Nc1ccc(O)c(Cl)c1Cl)C2(C)CCCCC2	No (79%)	No (93%)	Yes (95%)	Yes (53%)	Yes (50%)	No (65%)	Yes (91%)	Yes (48%)	Yes (38%)	No (79%)	Yes (73%)	Yes (66%)
Boscalid	188425-85-6	O=C(Nc1ccccc1c1ccc(Cl)cc1)c1cccnc1Cl	No (79%)	No (46%)	Yes (95%)	Yes (79%)	Yes (89%)	Yes (65%)	Yes (91%)	Yes (60%)	Yes (52%)	No (62%)	Yes (54%)	Yes (92%)
Propoxycarbazone	145026-81-9	O=C(NS(=O)(=O)c1ccccc1C(=O)OC)N2N=C(OCCC)N(C)C2=O	Yes (99%)	No (76%)	No (96%)	No (97%)	No (97%)	Yes (41%)	No (96%)	No (68%)	No (97%)	No (95%)	No (96%)	No (31%)
Fenoxaprop-P	113158-40-0	O=C(O)[C@@H](C)Oc1ccc(cc1)Oc2nc3ccc(Cl)cc3o2	Yes (88%)	No (93%)	No (83%)	Yes (45%)	No (65%)	Yes (65%)	No (69%)	Yes (81%)	No (86%)	No (76%)	No (96%)	No (39%)
Mecoprop	7085-19-0	O=C(O)C(C)OC1=C(C)C=C(Cl)C=C1	Yes (74%)	No (93%)	No (96%)	No (50%)	No (97%)	Yes (65%)	No (96%)	Yes (81%)	No (97%)	No (95%)	No (96%)	No (61%)
Benzoic acid	65-85-0	O=C(O)c1ccccc1	Yes (81%)	No (93%)	No (96%)	No (70%)	No (97%)	Yes (50%)	No (96%)	No (69%)	No (97%)	No (95%)	No (96%)	No (83%)
Azoxystrobin	131860-33-8	O=C(OC)\C(=C\OC)c1ccccc1Oc1cc(Oc2ccccc2C#N)ncn1	Yes (72%)	Yes (90%)	Yes (70%)	Yes (73%)	Yes (67%)	Yes (65%)	Yes (54%)	No (84%)	No (97%)	Yes (48%)	Yes (63%)	Yes (98%)
Pyraclostrobin	175013-18-0	O=C(OC)N(OC)c1ccccc1COc1ccn(n1)c1ccc(Cl)cc1	No (74%)	Yes (72%)	Yes (95%)	Yes (51%)	Yes (89%)	Yes (50%)	Yes (91%)	Yes (50%)	No (81%)	Yes (56%)	No (59%)	Yes (98%)
Carbendazim	10605-21-7	O=C(OC)Nc1nc2ccccc2n1	Yes (58%)	No (93%)	Yes (81%)	Yes (73%)	No (97%)	Yes (37%)	No (96%)	Yes (63%)	No (97%)	Yes (65%)	No (96%)	No (83%)
Methiocarb (aka mercaptodimethur)	2032-65-7	O=C(OC1=CC(C)=C(SC)C(C)=C1)NC	No (42%)	No (93%)	Yes (95%)	Yes (91%)	No (78%)	Yes (65%)	Yes (75%)	Yes (81%)	No (97%)	Yes (87%)	No (96%)	Yes (71%)
Cinidon ethyl	142891-20-1	O=C(OCC)/C(Cl)=C/C1=C(Cl)C=CC(N2C(C(CCCC3)=C3C2=O)=O)=C1	No (50%)	Yes (59%)	Yes (67%)	Yes (73%)	Yes (67%)	Yes (65%)	Yes (91%)	Yes (38%)	No (97%)	Yes (53%)	No (69%)	Yes (98%)
Quizalofop-P-ethyl	100646-51-3	O=C(OCC)[C@@H](C)Oc1ccc(cc1)Oc2cnc3cc(Cl)ccc3n2	No (94%)	No (54%)	Yes (95%)	Yes (79%)	Yes (89%)	Yes (34%)	Yes (91%)	Yes (45%)	No (97%)	Yes (41%)	No (96%)	Yes (98%)
Quizalofop-P-tefuryl	119738-06-6	O=C(OCC1CCCO1)[C@@H](C)Oc4ccc(Oc2cnc3cc(Cl)ccc3n2)cc4	No (94%)	Yes (74%)	Yes (95%)	Yes (69%)	Yes (89%)	No (63%)	Yes (66%)	Yes (36%)	No (97%)	No (57%)	No (57%)	Yes (98%)
Acibenzolar-S-methyl (benzothiadiazole)	135158-54-2	O=C(SC)c1cccc2nnsc12	No (74%)	No (93%)	Yes (75%)	Yes (66%)	No (97%)	Yes (34%)	No (96%)	Yes (56%)	No (97%)	No (65%)	No (96%)	No (56%)
Metamitron	41394-05-2	O=C1C(C2=CC=CC=C2)=NN=C(C)N1N	No (62%)	No (93%)	No (56%)	Yes (63%)	No (97%)	No (99%)	No (96%)	No (95%)	No (97%)	No (95%)	No (96%)	No (68%)
Flumioxazin	103361-09-7	O=C1C=2CCCCC=2C(=O)N1c1cc2c(cc1F)OCC(=O)N2CC#C	Yes (58%)	No (93%)	Yes (53%)	Yes (46%)	No (52%)	Yes (65%)	No (72%)	No (79%)	No (97%)	No (76%)	Yes (51%)	Yes (98%)
Trinexapac (aka cimetacarb ethyl)	104273-73-6	O=C1CC(CC(=O)/C1=C(/O)C2CC2)C(O)=O	Yes (99%)	No (93%)	No (96%)	No (85%)	No (97%)	No (99%)	No (96%)	No (95%)	No (97%)	No (95%)	No (96%)	No (61%)
Clomazone	81777-89-1	O=C1N(CC(C=CC=C2)=C2Cl)OCC(C)1C	No (74%)	No (93%)	No (73%)	Yes (79%)	No (97%)	Yes (41%)	Yes (69%)	Yes (81%)	No (97%)	No (84%)	No (96%)	Yes (82%)
Lenacil	2164-08-1	O=C1NC2=C(CCC2)C(=O)N1C3CCCCC3	No (44%)	No (93%)	No (67%)	Yes (61%)	No (97%)	No (83%)	Yes (49%)	No (81%)	No (97%)	No (95%)	No (96%)	Yes (68%)
Chloridazon (aka pyrazone)	1698-60-8	O=C2C(Cl)=C(N)C=NN2c1ccccc1	No (65%)	No (93%)	Yes (57%)	Yes (91%)	No (97%)	No (99%)	No (96%)	Yes (62%)	No (97%)	No (95%)	No (85%)	Yes (72%)
Pyrethrins	8003-34-7_x000D_	O=C2C[C@H](OC(=O)[C@@H]1[C@@H](/C=C(\C)C)C1(C)C)C(C)=C2C/C=C\C.O=C2C[C@H](OC(=O)[C@@H]1[C@@H](/C=C(\C)C(=O)OC)C1(C)C)C(C)=C2C/C=C\C.O=C2C[C@H](OC(=O)[C@@H]1[C@@H](/C=C(\C)C)C1(C)C)C(C)=C2C/C=C\CC.O=C2C[C@H](OC(=O)[C@@H]1[C@@H](/C=C(\C)C(=O)OC)C1(C)C)C(C)=C2C/C=C\CC.CC1=C(C(=O)C[C@@H]1OC(=O)[C@@H]2[C@H](C2(C)C)C=C(C)C)C/C=C\C=C.O=C2C[C@H](OC(=O)[C@@H]1[C@@H](/C=C(\C)C(=O)OC)C1(C)C)C(C)=C2C/C=C\C=C	Yes (79%)	Yes (98%)	No (83%)	Yes (53%)	Yes (67%)	No (92%)	Yes (59%)	Yes (56%)	No (90%)	No (74%)	No (47%)	Yes (72%)
Sulcotrione	99105-77-8	O=C2CCCC(=O)C2C(=O)c1ccc(cc1Cl)S(C)(=O)=O	Yes (90%)	No (69%)	No (96%)	No (45%)	No (86%)	Yes (50%)	No (96%)	No (66%)	No (97%)	No (95%)	No (85%)	No (68%)
Iprodione	36734-19-7	O=C2N(c1cc(Cl)cc(Cl)c1)C(=O)CN2C(=O)NC(C)C	Yes (58%)	No (93%)	No (65%)	Yes (48%)	No (69%)	Yes (65%)	Yes (47%)	Yes (81%)	No (97%)	No (84%)	No (96%)	Yes (92%)
Glyphosate (incl trimesium aka sulfosate)	1071-83-6	O=P(O)(O)CNCC(O)=O	Yes (99%)	No (60%)	No (96%)	No (97%)	No (97%)	No (99%)	No (96%)	No (95%)	No (97%)	No (95%)	No (96%)	No (83%)
Fuberidazole	3878-19-1	o1cccc1c2nc3ccccc3[nH]2	No	No (93%)	Yes (95%)	Yes (91%)	No (86%)	Yes (65%)	Yes (54%)	Yes (50%)	Yes (36%)	Yes (71%)	No (57%)	No (61%)
Tebuconazole	107534-96-3	OC(Cn1cncn1)(CCc2ccc(Cl)cc2)C(C)(C)C	No (94%)	No (57%)	No (96%)	No (56%)	Yes (52%)	No (74%)	Yes (91%)	Yes (66%)	Yes (36%)	No (71%)	Yes (54%)	Yes (89%)
Prothioconazole	178928-70-6	S=C1N=CNN1CC(O)(Cc1ccccc1Cl)C1(Cl)CC1	Yes (86%)	No (76%)	No (96%)	No (97%)	Yes (46%)	Yes (45%)	No (57%)	No (64%)	No (83%)	No (84%)	No (47%)	No (47%)
Tolclofos-methyl	57018-04-9	S=P(OC)(OC)OC1=C(Cl)C=C(C)C=C1Cl	No (85%)	Yes (98%)	Yes (81%)	Yes (91%)	No (58%)	Yes (37%)	No (57%)	Yes (81%)	No (97%)	No (58%)	No (71%)	Yes (92%)
Phosmet	732-11-6	S=P(OC)(SCN1C(C2=CC=CC=C2C1=O)=O)OC	No (55%)	No (54%)	No (67%)	Yes (91%)	No (86%)	Yes (65%)	No (57%)	Yes (81%)	No (97%)	Yes (65%)	No (96%)	Yes (92%)
