# Supplementary material for: Prioritisation of co-formulants and plant protection products for non-dietary risk assessment using NAMs
Source: Arch Toxicol. 2025 Jul 2;99(8):3205–21. doi: 10.1007/s00204-025-04078-0 (PMC12367827; doi:10.1007/s00204-025-04078-0)
Supplement: Supplementary file 3 — Supplementary file3 (XLSX 47 KB) [file 204_2025_4078_MOESM3_ESM.xlsx]

## Sheet: Information
Article name: Prioritisation of co-formulants and plant protection products for risk assessment using NAMs.
Journal name: Archives of Toxicology
Author names: Alkiviadis Stagkos-Georgiadis1,2, Bright Baffour-Duah1,3, Tewes Tralau1 and Denise Bloch1
Affiliation: 1 Department of Pesticides Safety, German Federal Institute for Risk Assessment (BfR), Max-Dohrn-Str. 8-10, 10589 Berlin, Germany
2 University of Potsdam, Institute of Nutritional Science, Department of Nutritional Toxicology, Arthur-Scheunert-Alle 114-116, 14558 Nuthetal, Germany
3University of Potsdam, Institute of Nutritional Science, Department of Food Chemistry, Arthur-Scheunert-Alle 114-116, 14558 Nuthetal, Germany
Email address of corresponding author: Corresponding authors: Alkiviadis.Stagkos-Georgiadis@bfr.bund.de

## Sheet: Scoring
			LEADSCOPE						DEREK
			Human Adverse Hepatobiliary Effects Suite
			Hepatobiliary Effects
Chemical name	CAS number	SMILE codes	Bile Duct Disorder v2 Prediction	Cholestasis v2 Prediction	Liver Damage v2 Prediction	Liver Enzyme Abnorm v2 Prediction	Alerts		Hepatotoxicity		SCORE
N,N'-ethylenedi(stearamide)	110-30-5	CCCCCCCCCCCCCCCCCC(=O)NCCNC(=O)CCCCCCCCCCCCCCCCC	Negative	Negative	Negative	Positive	1		No Alerts		1
Mica (Muscovite)	12001-26-2	[O-2].O=[Al]O[Al]=O.O=[Si]=O.[K+].[K+]	Missing Descriptors	Missing Descriptors	Missing Descriptors	Missing Descriptors	MD		No Alerts
Hectorite (clay mineral)	12173-47-6	[Li+].[OH-].[OH-].[O-][Si]12O[Si](O1)(O[Si]3(O[Si](O3)(O2)[O-])[O-])[O-].[Na+].[Mg+2]	Missing Descriptors	Missing Descriptors	Missing Descriptors	Missing Descriptors	MD		No Alerts
Illite	12173-60-3	[OH-].[O-2].[O-2].[O-2].[O-2].[O-2].[O-][Si]12O[Si](O1)(O2)[O-].[O-][Si]12O[Si](O1)(O2)[O-].[O-][Si]12O[Si](O1)(O2)[O-].[O-][Si]12O[Si](O1)(O2)[O-].[O-][Si]12O[Si](O1)(O2)[O-].[O-][Si]12O[Si](O1)(O2)[O-].[O-][Si]12O[Si](O1)(O2)[O-].[F-].[Mg+2].[Al+3].[Al+3].[Al+3].[Al+3].[Al+3].[Al+3].[Al+3].[Al+3].[Al+3].[K+].[K+].[K+].[Fe+2]	Missing Descriptors	Missing Descriptors	Missing Descriptors	Missing Descriptors	MD		No Alerts
2-Ethylhexylglucosid; (2R,3R,4S,4S,6R)-2.(1-Ethylhexyloxy)-6-hydroxymethyl-tetrahydro-pyran-3,4,5-triol	129742-31-0	CCCCCC(CC)OC1C(C(C(C(O1)CO)O)O)O	Positive	Positive	Negative	Positive	3		No Alerts		1
Zeolites	1318-02-1	O=[Al]O[Al]=O.O=[Si]=O	Missing Descriptors	Missing Descriptors	Missing Descriptors	Missing Descriptors	MD		No Alerts
Montmorillonite	1318-93-0	O.[O-2].[O-2].[O-2].O=[Si]=O.O=[Si]=O.O=[Si]=O.O=[Si]=O.[Al+3].[Al+3]	Missing Descriptors	Missing Descriptors	Missing Descriptors	Missing Descriptors	MD		No Alerts
Sodium naphthalenesulphonate	1321-69-3	C1=CC=C2C(=C1)C=CC=C2S(=O)(=O)[O-].[Na+]	Not In Domain	Negative	Not In Domain	Not In Domain	0		No Alerts
Gypsum	13397-24-5	O.O.[O-]S(=O)(=O)[O-].[Ca+2]	Missing Descriptors	Missing Descriptors	Missing Descriptors	Missing Descriptors	MD		No Alerts
Wollastonite (Calcium metasilicate)	13983-17-0	[O-][Si](=O)[O-].[Ca+2]	Missing Descriptors	Missing Descriptors	Missing Descriptors	Missing Descriptors	MD		No Alerts
Tremolite	14567-73-8	[OH-].[OH-].[O-][Si]([O-])([O-])O[Si](=O)O[Si]([O-])([O-])O[Si](=O)O[Si]([O-])([O-])O[Si]([O-])([O-])O[Si](=O)O[Si]([O-])([O-])[O-].[Mg+2].[Mg+2].[Mg+2].[Mg+2].[Mg+2].[Ca+2].[Ca+2]	Missing Descriptors	Missing Descriptors	Missing Descriptors	Missing Descriptors	MD		No Alerts
Talc	14807-96-6	O.O=[Mg].O=[Mg].O=[Mg].O=[Si]=O.O=[Si]=O.O=[Si]=O.O=[Si]=O	Missing Descriptors	Missing Descriptors	Missing Descriptors	Missing Descriptors	MD		No Alerts
Dolomite (Calcium magnesium dicarbonate)	16389-88-1	C(=O)([O-])[O-].C(=O)([O-])[O-].[Mg+2].[Ca+2]	Not In Domain	Not In Domain	Not In Domain	Not In Domain	0		No Alerts
Acetic acid ethenyl ester,1-ethenyl-2-pyrrolidinone	25086-89-9	CC(=O)OC=C.C=CN1CCCC1=O	Missing Descriptors	Missing Descriptors	Missing Descriptors	Missing Descriptors	MD		No Alerts
Disodium 2,2'(or 3,3')-oxybis[5(or 2)-dodecylbenzenesulphonate]	25167-32-2	CCCCCCCCCCCCC1=C(C=CC=C1S(=O)(=O)O)OC2=C(C(=CC=C2)S(=O)(=O)[O-])CCCCCCCCCCCC.[Na+]	Negative	Negative	Negative	Positive	1		No Alerts		1
Sodium butylnaphthalenesulphonate	25638-17-9	CCCCC1=CC2=C(C=CC=C2S(=O)(=O)[O-])C=C1.[Na+]	Not In Domain	Not In Domain	Not In Domain	Not In Domain	0		No Alerts
Polyethylene glycol dilaurate	9005-02-1	CCCCCCCCCCCC(=O)OCCOC(=O)CCCCCCCCCCC	Negative	Negative	Negative	Negative	0		No Alerts
1-Tetradecanaminium, N-(carboxymethyl)-N,N-dimethyl, inner salt	2601-33-4	CCCCCCCCCCCCCC[N+](C)(C)CC(=O)[O-]	Negative	Negative	Negative	Negative	0		No Alerts
2-(tricylcoxy) ethyl dihydrogen phosphate	9046-01-9	CCCCCCCCCCCCCOCCOP(=O)(O)O	Not In Domain	Not In Domain	Not In Domain	Not In Domain	0		No Alerts
Sodium methylnaphthalenesulphonate	26264-58-4	CC1=C(C2=CC=CC=C2C=C1)S(=O)(=O)[O-].[Na+]	Not In Domain	Not In Domain	Not In Domain	Not In Domain	0		No Alerts
Ethylenediamine, ethoxylated and propoxylated	26316-40-5	CC1CO1.C1CO1.C(CN)N	Missing Descriptors	Missing Descriptors	Missing Descriptors	Missing Descriptors	MD		No Alerts
(Z)-Octadec-9-enylamine, ethoxylated	26635-93-8	CCCCCCCC/C=C\CCCCCCCCN(OCCO)OCCO	Negative	Negative	Negative	Negative	0		No Alerts
Sodium dimethylnaphthalenesulphonate	27178-87-6	CC1=CC2=CC=CC=C2C(=C1C)S(=O)(=O)[O-].[Na+]	Positive	Negative	Not In Domain	Negative	1		No Alerts		1
Disodium dodecyl(sulphonatophenoxy)benzenesulphonate	28519-02-0	CCCCCCCCCCCCC1=C(C=CC=C1S(=O)(=O)O)OC2=CC=CC=C2S(=O)(=O)O	Negative	Negative	Negative	Positive	1		No Alerts		1
N-(4-ethoxyphenyl)-3-hydroxy-4-[(2,4,5-trichlorophenyl)azo]naphthalene-2-carboxamide	5012-29-3	CCOC1=CC=C(C=C1)NC(=O)C2=CC3=CC=CC=C3C(=C2O)N=NC4=CC(=C(C=C4Cl)Cl)Cl	Positive	Positive	Positive	Positive	4		Plausible		2
Isopropylamine sulfate	60828-92-4	CC(C)N.OS(=O)(=O)O	Not In Domain	Negative	Negative	Negative	0		No Alerts
Castor oil, ethoxylated	61791-12-6	CCCCCCC(O)C/C=C\CCCCCCCOC(=O)OCCOCC(OCCOC(=O)OCCCCCCC/C=C\CC(O)CCCCCC)COCCOC(=O)OCCCCCCC/C=C\CC(O)CCCCCC	Negative	Positive	Negative	Negative	1		No Alerts		1
Pentaerythritol tetrakis(3-(3,5-di-tert-butyl-4-hydroxyphenyl)propionate)	6683-19-8	CC(C)(C)C1=CC(=CC(=C1O)C(C)(C)C)CCC(=O)OCC(COC(=O)CCC2=CC(=C(C(=C2)C(C)(C)C)O)C(C)(C)C)(COC(=O)CCC3=CC(=C(C(=C3)C(C)(C)C)O)C(C)(C)C)COC(=O)CCC4=CC(=C(C(=C4)C(C)(C)C)O)C(C)(C)C	Negative	Negative	Negative	Negative	0		Plausible		1
Polyurethan-Harz	67815-81-0	CC(C)(CO)CO.C(CCCN=C=O)CCN=C=O.C(CCCO)CCO.C(CCC(=O)O)CC(=O)O.C(CN)N.C(CNCCS(=O)(=O)[O-])N.[Na+]	Missing Descriptors	Missing Descriptors	Missing Descriptors	Missing Descriptors	MD		No Alerts
D-Glucopyranose, oligomers, decyl octyl glycosides	68515-73-1	CCCCCCCCCCOC1[C@@H]([C@H]([C@@H]([C@H](O1)CO)O)O)O	Positive	Negative	Negative	Positive	2		No Alerts		1
N,N'-bis(2,2,6,6-tetramethylpiperidin-4-yl)hexane-1,6-diamine; 2,4,6-trichloro-1,3,5-triazine; 2,4,4-trimethylpentan-2-amine	71878-19-8	CC1(CC(CC(N1)(C)C)NCCCCCCNC2CC(NC(C2)(C)C)(C)C)C.CC(C)(C)CC(C)(C)N.C1(=NC(=NC(=N1)Cl)Cl)Cl	Missing Descriptors	Missing Descriptors	Missing Descriptors	Missing Descriptors	MD		No Alerts
Bumetrizole	3896-11-5	CC1=CC(=C(C(=C1)N2N=C3C=CC(=CC3=N2)Cl)O)C(C)(C)C	Not In Domain	Positive	Positive	Positive	3		Plausible		2
Lecithins, soybean	8030-76-0	CCCCCCCCCCCCCCCC(=O)OCC(COP(=O)([O-])OCC[N+](C)(C)C)OC(=O)CCCCCCC/C=C\C/C=C\CCCCC	Negative	Negative	Negative	Negative	0		Plausible		1
Calcium lignosulfonate	8061-52-7	COC1=CC=CC(=C1O)CC(CS(=O)(=O)[O-])OC2=C(C=C(C=C2)CCCS(=O)(=O)[O-])OC.[Ca+2]	Not In Domain	Not In Domain	Not In Domain	Not In Domain	0		No Alerts
Bentonite, sodian	85049-30-5	O.[O-2].[O-2].[O-2].[O-2].[O-2].[O-2].[O-2].[O-2].[O-2].[O-2].[O-2].[O-2].[Na+].[Na+].[Al+3].[Al+3].[Si+4].[Si+4].[Si+4].[Si+4]	Missing Descriptors	Missing Descriptors	Missing Descriptors	Missing Descriptors	MD		No Alerts
Polyethylene glycol p-(1,1,3,3-tetramethylbutyl)phenyl ether	9002-93-1	CC(C)(C)CC(C)(C)C1=CC=C(C=C1)OCCO	Negative	Positive	Negative	Negative	1		No Alerts		1
Carboxymethyl cellulose sodium salt	9004-32-4	CC(=O)[O-].C(C(C(C(C(C=O)O)O)O)O)O.[Na+]	Missing Descriptors	Missing Descriptors	Missing Descriptors	Missing Descriptors	MD		No Alerts
Cellulose	9004-34-6	C(C1[C@H](C(C(C(O1)O)O)O)O[C@H]2C(C(C(C(O2)CO)O)O)O)O	Positive	Positive	Negative	Positive	3		No Alerts		1
Cellulose, 2-hydroxyethyl ether	9004-62-0	CC1C(C(C(C(O1)CO)OC2C(C(C(C(O2)COC3C(C(C(C(O3)CO)OC)O)O)OC4C(C(C(C(O4)CO)OC)O)OCCO)O)O)O)O	Positive	Positive	Positive	Positive	4		No Alerts		1
Cellulose, methyl ether	9004-67-5	COCC1[C@H](C(C(C(O1)OC)OC)OC)O[C@H]2C(C(C(C(O2)COC)OC)OC)OC	Negative	Positive	Positive	Positive	3		No Alerts		1
Hexadecan- l-ol, ethoxylated	9004-95-9	CCCCCCCCCCCCCCCCOCCOCCOCCOCCOCCOCCOCCOCCOCCOCCOCCOCCOCCOCCOCCOCCOCCOCCOCCOCCO	Negative	Positive	Negative	Positive	2		No Alerts		1
Oleic acid, ethoxylated	9004-96-0	CCCCCCCC/C=C\CCCCCCCC(=O)OCCO	Negative	Negative	Negative	Negative	0		No Alerts
Octadecan-1-ol, ethoxylated	9005-00-9	CCCCCCCCCCCCCCCCCCOCCO	Negative	Negative	Negative	Negative	0		No Alerts
Sorbitan monolaurate, ethoxylated	9005-64-5	CCCCCCCCCCCC(=O)OCCOCC(C1C(C(CO1)OCCO)OCCO)OCCO	Negative	Positive	Negative	Negative	1		No Alerts		1
Sorbitan monooleate, ethoxylated	9005-65-6	CCCCCCCCC=CCCCCCCCC(=O)OCCOCC(C1C(C(CO1)OCCO)OCCO)OCCO	Negative	Positive	Negative	Negative	1		No Alerts		1
Sorbitan monostearate, ethoxylated	9005-67-8	CCCCCCCCCCCC(=O)OC[C@H]([C@@H]1[C@@H]([C@H](CO1)OCCO)OCCO)O	Negative	Negative	Negative	Negative	0		No Alerts
Starch	9005-84-9	C([C@@H]1[C@H]([C@@H]([C@H]([C@H](O1)O[C@@H]2[C@H](O[C@@H]([C@@H]([C@H]2O)O)O)CO)O)O)O)O	Positive	Positive	Negative	Positive	3		No Alerts		1
Poly[ethene-co-(ethyl 2-propenoate)]	9010-86-0	CCOC(=O)C=C.C=C	Missing Descriptors	Missing Descriptors	Missing Descriptors	Missing Descriptors	MD		No Alerts
Perlite	93763-70-3	O.O.O.O.O.[O-2].[O-2].[O-2].[O-2].[O-2].[O-2].[O-2].[O-2].[O-2].[O-2].[O-2].O=[Si]=O.O=[Si]=O.O=[Si]=O.O=[Si]=O.O=[Si]=O.O=[Si]=O.O=[Si]=O.O=[Si]=O.O=[Si]=O.O=[Si]=O.O=[Si]=O.O=[Si]=O.O=[Si]=O.O=[Si]=O.O=[Si]=O.O=[Si]=O.O=[Si]=O.O=[Si]=O.O=[Si]=O.O=[Si]=O.O=[Si]=O.O=[Si]=O.O=[Si]=O.O=[Si]=O.O=[Si]=O.O=[Si]=O.O=[Si]=O.O=[Si]=O.O=[Si]=O.O=[Si]=O.[Na+].[Na+].[Al+3].[Al+3].[Al+3].[Al+3].[Al+3].[Al+3]…	Missing Descriptors	Missing Descriptors	Missing Descriptors	Missing Descriptors	MD		No Alerts
Cyclohexapentylose	10016-20-3	C([C@@H]1[C@@H]2[C@@H]([C@H]([C@H](O1)O[C@@H]3[C@H](O[C@@H]([C@@H]([C@H]3O)O)O[C@@H]4[C@H](O[C@@H]([C@@H]([C@H]4O)O)O[C@@H]5[C@H](O[C@@H]([C@@H]([C@H]5O)O)O[C@@H]6[C@H](O[C@@H]([C@@H]([C@H]6O)O)O[C@@H]7[C@H](O[C@H](O2)[C@@H]([C@H]7O)O)CO)CO)CO)CO)CO)O)O)O	Positive	Positive	Positive	Positive	4		No Alerts		1
Phosphoric acid, disodium salt, dihydrate	10028-24-7	O.O.OP(=O)([O-])[O-].[Na+].[Na+]	Missing Descriptors	Missing Descriptors	Missing Descriptors	Missing Descriptors	MD		No Alerts
Sodium bisulfate monohydrate	10034-88-5	O.OS(=O)(=O)[O-].[Na+]	Missing Descriptors	Missing Descriptors	Missing Descriptors	Missing Descriptors	MD		No Alerts
Sulfuric acid magnesium salt (1:1), heptahydrate	10034-99-8	O.O.O.O.O.O.O.[O-]S(=O)(=O)[O-].[Mg+2]	Missing Descriptors	Missing Descriptors	Missing Descriptors	Missing Descriptors	MD		No Alerts
Dinatriumhydrogenphosphat, Dodecahydrat	10039-32-4	O.O.O.O.O.O.O.O.O.O.O.O.OP(=O)([O-])[O-].[Na+].[Na+]	Missing Descriptors	Missing Descriptors	Missing Descriptors	Missing Descriptors	MD		No Alerts
Ethylbenzene	100-41-4	CCC1=CC=CC=C1	Not In Domain	Not In Domain	Not In Domain	Not In Domain	0		No Alerts
Styrene	100-42-5	C=CC1=CC=CC=C1	Not In Domain	Not In Domain	Not In Domain	Not In Domain	0		Probable		1
Calcium chloride	10043-52-4	[Cl-].[Cl-].[Ca+2]	Missing Descriptors	Missing Descriptors	Missing Descriptors	Missing Descriptors	MD		No Alerts
Phosphoric acid, monosodium salt, monohydrate	10049-21-5	O.OP(=O)(O)[O-].[Na+]	Missing Descriptors	Missing Descriptors	Missing Descriptors	Missing Descriptors	MD		No Alerts
Benzyl alcohol	100-51-6	OCC1=CC=CC=C1	Negative	Negative	Negative	Negative	0		No Alerts
Benzaldehyd	100-52-7	C1=CC=C(C=C1)C=O	Not In Domain	Not In Domain	Not In Domain	Not In Domain	0		Equivocal		1
2,2-dimethyl-1,3-dioxolan-4-ylmethanol	100-79-8	CC1(OCC(O1)CO)C	Negative	Negative	Negative	Negative	0		No Alerts
1,3,5,7-Tetraaza-adamantane	100-97-0	C1N2CN3CN1CN(C2)C3	Negative	Negative	Negative	Negative	0		No Alerts
Phosphoric acid, trisodium salt, dodecahydrate	10101-89-0	O.O.O.O.O.O.O.O.O.O.O.O.[O-]P(=O)([O-])[O-].[Na+].[Na+].[Na+]	Missing Descriptors	Missing Descriptors	Missing Descriptors	Missing Descriptors	MD		No Alerts
Diphenyl ether	101-84-8	C1=CC=C(C=C1)OC2=CC=CC=C2	Not In Domain	Not In Domain	Not In Domain	Not In Domain	0		No Alerts
dl-alpha tocopherol	10191-41-0	CC1=C(C2=C(CCC(O2)(C)CCCC(C)CCCC(C)CCCC(C)C)C(=C1O)C)C	Positive	Negative	Negative	Positive	2		No Alerts		1
Maleic acid, potassium salt	10237-70-4	C(=C\C(=O)[O-])\C(=O)[O-].[K+].[K+]	Not In Domain	Not In Domain	Not In Domain	Not In Domain	0		No Alerts
Triethanolamin	102-71-6	C(CO)N(CCO)CCO	Negative	Negative	Negative	Negative	0		No Alerts
Triacetin	102-76-1	CC(=O)OCC(COC(=O)C)OC(=O)C	Negative	Negative	Negative	Negative	0		No Alerts
1,3,5-triazin-1,3,5(2H,4H,6H)-triethanol	4719-04-4	OCCN1CN(CCO)CN(CCO)C1	Negative	Negative	Negative	Negative	0		No Alerts
2-ethylhexyl acrylate	103-11-7	CCCCC(CC)COC(=O)C=C	Not In Domain	Not In Domain	Not In Domain	Not In Domain	0		No Alerts
Propylbenzene	103-65-1	CCCC1=CC=CC=C1	Not In Domain	Not In Domain	Not In Domain	Not In Domain	0		No Alerts
Magnesium nitrate	10377-60-3	[N+](=O)([O-])[O-].[N+](=O)([O-])[O-].[Mg+2]	Missing Descriptors	Missing Descriptors	Missing Descriptors	Missing Descriptors	MD		No Alerts
Cinnamaldehyde	104-55-2	C1=CC=C(C=C1)C=CC=O	Not In Domain	Not In Domain	Not In Domain	Not In Domain	0		No Alerts
2-Ethylhexan-1-ol	104-76-7	CCCCC(CC)CO	Negative	Positive	Negative	Negative	1		No Alerts		1
Strontium chloride	10476-85-4	[Cl-].[Cl-].[Sr++]	Missing Descriptors	Missing Descriptors	Missing Descriptors	Missing Descriptors	MD		No Alerts
Ethanol, 2,2',2'-nitrilotris-, compd. with ?-[2,4,6-tris(1-phenylethyl)phenyl]-?-hydroxypoly(oxy-1,2-ethanediyl) phosphate	105362-40-1	CC(C1=CC=CC=C1)C2=CC(=C(C(=C2)C(C)C3=CC=CC=C3)OCCO)C(C)C4=CC=CC=C4.C(CO)N(CCO)CCO.OP(=O)(O)O	Positive	Positive	Positive	Positive	4		No Alerts		1
epsilon-caprolactam	105-60-2	C1CCC(=O)NCC1	Not In Domain	Not In Domain	Positive	Not In Domain	1		No Alerts		1
Geranyl acetate	105-87-3	CC(=CCC/C(=C/COC(=O)C)/C)C	Negative	Negative	Negative	Negative	0		No Alerts
3,7-dimethyloctan-1-ol	106-21-8	CC(C)CCCC(C)CCO	Negative	Negative	Negative	Negative	0		No Alerts
Geraniol	106-24-1	CC(C)=CCC\C(C)=C\CO	Negative	Negative	Negative	Negative	0		No Alerts
Dimethyl succinate	106-65-0	COC(=O)CCC(=O)OC	Negative	Negative	Negative	Negative	0		No Alerts
Butane	106-97-8	CCCC	Not In Domain	Not In Domain	Not In Domain	Not In Domain	0		No Alerts
Buta-1,3-diene	106-99-0	C=CC=C	Not In Domain	Not In Domain	Not In Domain	Not In Domain	0		Plausible		1
Ethylenediamine	107-15-3	C(CN)N	Not In Domain	Not In Domain	Not In Domain	Not In Domain	0		No Alerts
Adipohydrazide	1071-93-8	C(CCC(=O)NN)CC(=O)NN	Negative	Negative	Negative	Negative	0		Plausible		1
Ethylene glycol	107-21-1	C(CO)O	Negative	Negative	Positive	Negative	1		No Alerts		1
Glyoxal	107-22-2	C(=O)C=O	Not In Domain	Not In Domain	Not In Domain	Not In Domain	0		No Alerts
2-Methyl-2,4-pentan-diol	107-41-5	CC(CC(C)(C)O)O	Negative	Negative	Negative	Negative	0		No Alerts
N-methyltaurine	107-68-6	CNCCS(=O)(=O)O	Not In Domain	Negative	Not In Domain	Negative	0		No Alerts
1-Methoxy-2-propanol	107-98-2	CC(COC)O	Negative	Positive	Positive	Negative	2		No Alerts		1
Vinyl acetate	108-05-4	CC(=O)OC=C	Not In Domain	Negative	Not In Domain	Negative	0		No Alerts
Propylene carbonate	108-32-7	CC1COC(=O)O1	Not In Domain	Not In Domain	Not In Domain	Not In Domain	0		No Alerts
Mesitylene	108-67-8	CC1=CC(=CC(=C1)C)C	Not In Domain	Not In Domain	Not In Domain	Not In Domain	0		No Alerts
Toluene	108-88-3	CC1=CC=CC=C1	Not In Domain	Not In Domain	Not In Domain	Not In Domain	0		No Alerts
Cyclohexanone	108-94-1	C1CCC(=O)CC1	Positive	Positive	Not In Domain	Negative	2		No Alerts		1
Phenol	108-95-2	C1=CC=C(C=C1)O	Not In Domain	Negative	Not In Domain	Negative	0		No Alerts
Pentane	109-66-0	CCCCC	Not In Domain	Not In Domain	Not In Domain	Not In Domain	0		No Alerts
2-methylaminoethanol	109-83-1	CNCCO	Negative	Positive	Negative	Negative	1		No Alerts		1
Fumaric acid	110-17-8	C(=C/C(=O)O)\C(=O)O	Negative	Negative	Not In Domain	Negative	0		No Alerts
Isopropyl myristate	110-27-0	CCCCCCCCCCCCCC(=O)OC(C)C	Negative	Negative	Negative	Negative	0		No Alerts
Methyl decanoate	110-42-9	CCCCCCCCCC(=O)OC	Negative	Negative	Negative	Negative	0		No Alerts
Hexa-2,4-dienoic acid	110-44-1	C/C=C/C=C/C(=O)O	Negative	Negative	Not In Domain	Negative	0		No Alerts
Morpholine	110-91-8	C1COCCN1	Negative	Negative	Positive	Negative	1		No Alerts		1
Diisopropanolamine	110-97-4	CC(CNCC(C)O)O	Negative	Negative	Negative	Negative	0		No Alerts
2-methoxy-1-(2-methoxypropoxy)propane; 2-methoxy-1-[(1-methoxypropan-2-yl)oxy]propane	111109-77-4	COCC(C)OCC(C)OC.COC(C)COCC(C)OC	Missing Descriptors	Missing Descriptors	Missing Descriptors	Missing Descriptors	MD		No Alerts
Octanoic acid methyl ester	111-11-5	CCCCCCCC(=O)OC	Negative	Negative	Negative	Negative	0		No Alerts
Ammonium carbamate	1111-78-0	C(=O)(N)[O-].[NH4+]	Negative	Positive	Not In Domain	Not In Domain	1		No Alerts		1
1-Hexanol	111-27-3	CCCCCCO	Negative	Negative	Negative	Negative	0		No Alerts
Glutaral	111-30-8	O=CCCCC=O	Negative	Negative	Negative	Negative	0		No Alerts
2,2'-iminodi(ethylamine)	111-40-0	C(CNCCN)N	Negative	Negative	Not In Domain	Negative	0		No Alerts
Diethanolamine	111-42-2	C(CO)NCCO	Negative	Positive	Negative	Negative	1		No Alerts		1
2,2'-oxydiethanol	111-46-6	C(COCCO)O	Negative	Positive	Positive	Negative	2		No Alerts		1
Ethyl octadecanoate	111-61-5	CCCCCCCCCCCCCCCCCC(=O)OCC	Negative	Negative	Negative	Negative	0		No Alerts
Ethyl oleate	111-62-6	CCCCCCCC/C=C\CCCCCCCC(=O)OCC	Negative	Negative	Negative	Negative	0		No Alerts
Methyl dodecanoate	111-82-0	CCCCCCCCCCCC(=O)OC	Negative	Negative	Negative	Negative	0		No Alerts
Octylamine	111-86-4	CCCCCCCCN	Negative	Negative	Negative	Negative	0		No Alerts
1-Octanol	111-87-5	CCCCCCCCO	Negative	Negative	Negative	Negative	0		No Alerts
N,N-dimethyloctanamide	1118-92-9	CCCCCCCC(=O)N(C)C	Negative	Negative	Negative	Negative	0		No Alerts
Dimethylglutarat	1119-40-0	COC(=O)CCCC(=O)OC	Positive	Negative	Negative	Negative	1		No Alerts		1
Tetradec-1-ene	1120-36-1	CCCCCCCCCCCCC=C	Not In Domain	Not In Domain	Not In Domain	Not In Domain	0		No Alerts
Dodecyldimethylamine	112-18-5	CCCCCCCCCCCCN(C)C	Negative	Negative	Negative	Negative	0		No Alerts
2,2'-(ethylenedioxy)diethanol	112-27-6	C(COCCOCCO)O	Negative	Positive	Positive	Positive	3		No Alerts		1
Methyl palmitate	112-39-0	CCCCCCCCCCCCCCCC(=O)OC	Negative	Negative	Negative	Negative	0		No Alerts
1-Dodecanol	112-53-8	CCCCCCCCCCCCO	Negative	Negative	Negative	Negative	0		No Alerts
3,6,9-triazaundecamethylenediamine	112-57-2	C(CNCCNCCNCCN)N	Negative	Negative	Negative	Negative	0		No Alerts
Methyl stearate	112-61-8	CCCCCCCCCCCCCCCCCC(=O)OC	Negative	Negative	Negative	Negative	0		No Alerts
Methyl cis-9-octadecenoate	112-62-9	CCCCCCCC/C=C\CCCCCCCC(=O)OC	Negative	Negative	Negative	Negative	0		No Alerts
Methyl linoleate	112-63-0	CCCCC/C=C\C/C=C\CCCCCCCC(=O)OC	Negative	Negative	Negative	Negative	0		No Alerts
Dimethyl(tetradecyl)amine	112-75-4	CCCCCCCCCCCCCCN(C)C	Negative	Negative	Negative	Negative	0		No Alerts
Oleic acid	112-80-1	CCCCCCCC/C=C\CCCCCCCC(=O)O	Negative	Negative	Negative	Negative	0		No Alerts
6-methyl-2-oxoperhydropyrimidin-4-ylurea	1129-42-6	CC1CC(NC(=O)N1)NC(=O)N	Negative	Negative	Not In Domain	Negative	0		No Alerts
Methyl 5-(dimethylamino)-2-methyl-5-oxopentanoate	1174627-68-9	CC(CCC(=O)N(C)C)C(=O)OC	Not In Domain	Not In Domain	Not In Domain	Not In Domain	0		No Alerts
Ethyl (9Z,12Z,15Z)-9,12,15-octadecatrienoate	1191-41-9	CC/C=C\C/C=C\C/C=C\CCCCCCCC(=O)OCC	Negative	Negative	Negative	Negative	0		No Alerts
Sodium tetradecyl sulphate	1191-50-0	CCCCCCCCCCCCCCOS(=O)(=O)[O-].[Na+]	Negative	Negative	Negative	Negative	0		No Alerts
Methyl salicylate	119-36-8	COC(=O)C1=CC=CC=C1O	Negative	Negative	Negative	Negative	0		Plausible		1
Ethyl 4-hydroxybenzoate	120-47-8	CCOC(=O)C1=CC=C(C=C1)O	Negative	Negative	Not In Domain	Negative	0		No Alerts
Benzyl benzoate	120-51-4	C1=CC=C(C=C1)COC(=O)C2=CC=CC=C2	Negative	Negative	Negative	Negative	0		No Alerts
Ammonium chloride	12125-02-9	[NH4+].[Cl-]	Missing Descriptors	Missing Descriptors	Missing Descriptors	Missing Descriptors	0		No Alerts
3-ethoxy-4-hydroxybenzaldehyde	121-32-4	CCOC1=C(C=CC(=C1)C=O)O	Negative	Negative	Positive	Positive	2		Equivocal		2
Vanillin	121-33-5	COC1=C(C=CC(=C1)C=O)O	Negative	Positive	Positive	Positive	3		Equivocal		2
Potassium oxide	12136-45-7	[O--].[K+].[K+]	Missing Descriptors	Missing Descriptors	Missing Descriptors	Missing Descriptors	MD		No Alerts
Propyl 3,4,5-trihydroxybenzoate	121-79-9	CCCOC(=O)C1=CC(=C(C(=C1)O)O)O	Negative	Negative	Positive	Negative	1		No Alerts		1
Triisopropanolamin	122-20-3	CC(CN(CC(C)O)CC(C)O)O	Negative	Negative	Negative	Negative	0		No Alerts
4-phenylbutenone	122-57-6	CC(=O)/C=C/C1=CC=CC=C1	Negative	Negative	Negative	Negative	0		No Alerts
2-phenoxyethanol	122-99-6	OCCOC1=CC=CC=C1	Negative	Negative	Positive	Negative	1		No Alerts		1
7-Methyl-3-methyleneocta-1,6-diene	123-35-3	CC(=CCCC(=C)C=C)C	Not In Domain	Not In Domain	Not In Domain	Not In Domain	0		Plausible		1
Calcium 3-hydroxy-4-[(4-methyl-2-sulphonatophenyl)azo]-2-naphthoate [CI Pigment Red 57:1 / CI-Nr. 15 850:1]	5281-04-9	CC1=CC(=C(C=C1)N=NC2=C(C(=CC3=CC=CC=C32)C(=O)O)[O-])S(=O)(=O)[O-].[Ca+2]	Positive	Negative	Positive	Positive	3		No Alerts		1
3-methyl-1-butanol	123-51-3	CC(C)CCO	Negative	Negative	Negative	Negative	0		No Alerts
Butyl acetate	123-86-4	CCCCOC(=O)C	Negative	Negative	Negative	Negative	0		No Alerts
1,4-dioxane	123-91-1	C1COCCO1	Not In Domain	Negative	Positive	Negative	1		No Alerts		1
Glycerol 1-stearate	123-94-4	CCCCCCCCCCCCCCCCCC(=O)OCC(CO)O	Negative	Negative	Negative	Negative	0		No Alerts
Adipic acid	124-04-9	C(CCC(=O)O)CC(=O)O	Negative	Negative	Negative	Negative	0		No Alerts
1,6-Hexamethylenediamine	124-09-4	C(CCCN)CCN	Negative	Negative	Negative	Negative	0		No Alerts
Methyl myristate	124-10-7	CCCCCCCCCCCCCC(=O)OC	Negative	Negative	Negative	Negative	0		No Alerts
Dimethylamin	124-40-3	CNC	Negative	Not In Domain	Not In Domain	Negative	0		No Alerts
2-amino-2-methylpropanol	124-68-5	CC(C)(CO)N	Negative	Negative	Negative	Negative	0		No Alerts
Exo-1,7,7-trimethylbicyclo[2.2.1]heptan-2-ol [Isoborneol]	124-76-5	C[C@@]12CC[C@@H](C1(C)C)C[C@H]2O	Negative	Negative	Negative	Negative	0		No Alerts
Exo-1,7,7-trimethylbicyclo[2.2.1]hept-2-yl acetate	125-12-2	CC(=O)O[C@@H]1C[C@H]2CC[C@]1(C)C2(C)C.CC(=O)O[C@H]1C[C@@H]2CC[C@@]1(C)C2(C)C	Missing Descriptors	Missing Descriptors	Missing Descriptors	Missing Descriptors	MD		No Alerts
2,4,7,9-tetramethyldec-5-yne-4,7-diol	126-86-3	CC(C)CC(C)(C#CC(C)(CC(C)C)O)O	Negative	Negative	Negative	Positive	1		No Alerts		1
Potassium acetate	127-08-2	CC(=O)[O-].[K+]	Negative	Negative	Not In Domain	Negative	0		No Alerts
Sodium acetate	127-09-3	CC(=O)[O-].[Na+]	Negative	Negative	Not In Domain	Negative	0		No Alerts
6,6-dimethyl-2-methylenebicyclo(3.1.1)heptane	127-91-3	CC1(C2CCC(=C)C1C2)C	Not In Domain	Not In Domain	Not In Domain	Not In Domain	0		No Alerts
2,6-Ditert-butyl-4-methylphenol	128-37-0	CC1=CC(=C(C(=C1)C(C)(C)C)O)C(C)(C)C	Positive	Negative	Positive	Positive	3		Probable		2
Calcium 1,4-bis(2-ethylhexyl) bis(2-sulphosuccinate)	128-49-4	CCCCC(CC)COC(=O)CC(C(=O)OCC(CC)CCCC)S(=O)(=O)[O-].CCCCC(CC)COC(=O)CC(C(=O)OCC(CC)CCCC)S(=O)(=O)[O-].[Ca+2]	Negative	Negative	Negative	Negative	0		No Alerts
Sodium xylene sulphonate	1300-72-7	Cc1cccc(S(=O)(=O)[O-])c1C.[Na+].Cc1ccc(S(=O)(=O)[O-])cc1C.[Na+].Cc1ccc(C)c(S(=O)(=O)[O-])c1.[Na+].Cc1cccc(C)c1S(=O)(=O)[O-].[Na+].Cc1cc(C)cc(S(=O)(=O)[O-])c1.[Na+].Cc1ccc(S(=O)(=O)[O-])c(C)c1.[Na+]	Missing Descriptors	Missing Descriptors	Missing Descriptors	Missing Descriptors	MD		No Alerts
Riboflavin 5'-(sodium hydrogen phosphate)	130-40-5	CC1=CC2=C(C=C1C)N(C3=NC(=O)NC(=O)C3=N2)C[C@@H]([C@@H]([C@@H](COP(=O)(O)[O-])O)O)O.[Na+]	Negative	Negative	Negative	Negative	0		No Alerts
Calciumoxid	1305-78-8	O=[Ca]	Missing Descriptors	Missing Descriptors	Missing Descriptors	Missing Descriptors	MD		No Alerts
Hydroxylapatite	1306-06-5	[OH-].[Ca++].[Ca++].[Ca++].[Ca++].[Ca++].[O-]P([O-])([O-])=O.[O-]P([O-])([O-])=O.[O-]P([O-])([O-])=O	Missing Descriptors	Missing Descriptors	Missing Descriptors	Missing Descriptors	MD		No Alerts
2,2-bis(hydroxymethyl)propane-1,3-diyl distearate	13081-97-5	CCCCCCCCCCCCCCCCCC(=O)OCC(CO)(CO)COC(=O)CCCCCCCCCCCCCCCCC	Negative	Negative	Negative	Negative	0		No Alerts
CI Pigment Green 17, Chrom(III)oxid	1308-38-9	O=[Cr]O[Cr]=O	Missing Descriptors	Missing Descriptors	Missing Descriptors	Missing Descriptors	MD		No Alerts
Eisen-III-oxid	1309-37-1	[O--].[O--].[O--].[Fe+3].[Fe+3]	Missing Descriptors	Missing Descriptors	Missing Descriptors	Missing Descriptors	MD		No Alerts
Magnesium oxide	1309-48-4	O=[Mg]	Missing Descriptors	Missing Descriptors	Missing Descriptors	Missing Descriptors	MD		No Alerts
Kalium- Hxdroxid	1310-58-3	[OH-].[K+]	Missing Descriptors	Missing Descriptors	Missing Descriptors	Missing Descriptors	MD		No Alerts
Natriumhydroxid	1310-73-2	[OH-].[Na+]	Missing Descriptors	Missing Descriptors	Missing Descriptors	Missing Descriptors	MD		No Alerts
Diallyl phthalate	131-17-9	C=CCOC(=O)C1=CC=CC=C1C(=O)OCC=C	Negative	Negative	Not In Domain	Negative	0		Plausible		1
Disodium oxide	1313-59-3	[O-2].[Na+].[Na+]	Missing Descriptors	Missing Descriptors	Missing Descriptors	Missing Descriptors	MD		No Alerts
Diphosphorus pentasulphide	1314-80-3	S=P(=S)SP(=S)=S	Missing Descriptors	Missing Descriptors	Missing Descriptors	Missing Descriptors	MD		No Alerts
Triiron tetraoxide	1317-61-9	O1[Fe]O[Fe]2O[Fe]1O2	Missing Descriptors	Missing Descriptors	Missing Descriptors	Missing Descriptors	MD		No Alerts
Chlorite-group minerals	1318-59-8	[O-]Cl=O	Missing Descriptors	Missing Descriptors	Missing Descriptors	Missing Descriptors	MD		No Alerts
1-[[4-[(dimethylphenyl)azo]dimethylphenyl]azo]-2-naphthol [CI Solvent Red 27 / CI-Nr. 26 125]	1320-06-5	CC1=CC(=C(C=C1)C)N=NC2=C(C=C(C(=C2)C)N=NC3=C(C=CC4=CC=CC=C43)O)C	Not In Domain	Positive	Positive	Not In Domain	2		No Alerts		1
Edetate sodium tetrahydrate	13235-36-4	C(CN(CC(=O)[O-])CC(=O)[O-])N(CC(=O)[O-])CC(=O)[O-].O.O.O.O.[Na+].[Na+].[Na+].[Na+]	Negative	Negative	Negative	Negative	0		No Alerts
1,2-xylene; 1,3-xylene; 1,4-xylene	1330-20-7	Cc1ccccc1C.Cc1cccc(C)c1.Cc1ccc(C)cc1	Missing Descriptors	Missing Descriptors	Missing Descriptors	Missing Descriptors	MD		No Alerts
Disodium tetraborate, anhydrous	1330-43-4	B(=O)OB([O-])OB([O-])OB=O.[Na+].[Na+]	Missing Descriptors	Missing Descriptors	Missing Descriptors	Missing Descriptors	MD		No Alerts
[WB] Kaolin	1332-58-7	O.O.O=[Al]O[Si](=O)O[Si](=O)O[Al]=O	Missing Descriptors	Missing Descriptors	Missing Descriptors	Missing Descriptors	MD		No Alerts
Ammonia, aqueous solution	1336-21-6	[NH4+].[OH-]	Missing Descriptors	Missing Descriptors	Missing Descriptors	Missing Descriptors	MD		No Alerts
Sorbitan stearate	1338-41-6	CCCCCCCCCCCCCCCCCC(=O)OCC([C@@H]1[C@H]([C@@H](CO1)O)O)O	Positive	Negative	Negative	Negative	1		No Alerts		1
Sorbitan oleate	1338-43-8	CCCCCCCC/C=C\CCCCCCCC(=O)OC[C@H]([C@@H]1[C@@H]([C@H](CO1)O)O)O	Positive	Negative	Negative	Negative	1		No Alerts		1
Isooctyl palmitate	1341-38-4	CCCCCCCCCCCCCCCC(=O)OCCCCCC(C)C	Negative	Negative	Negative	Negative	0		No Alerts
Silicic acid	1343-98-2	O=[Si](O)O	Missing Descriptors	Missing Descriptors	Missing Descriptors	Missing Descriptors	MD		No Alerts
Silicic acid, aluminum sodium salt	1344-00-9	[O-][Si](=O)[O-].[O-][Si](=O)[O-].[Na+].[Al+3]	Missing Descriptors	Missing Descriptors	Missing Descriptors	Missing Descriptors	MD		No Alerts
Aluminium oxide	1344-28-1	[O-2].[O-2].[O-2].[Al+3].[Al+3]	Missing Descriptors	Missing Descriptors	Missing Descriptors	Missing Descriptors	MD		No Alerts
Silicic acid, calcium salt	1344-95-2	[O-][Si]([O-])([O-])[O-].[Ca+2].[Ca+2]	Missing Descriptors	Missing Descriptors	Missing Descriptors	Missing Descriptors	MD		No Alerts
Titanium dioxide	13463-67-7	O=[Ti]=O	Missing Descriptors	Missing Descriptors	Missing Descriptors	Missing Descriptors	MD		No Alerts
2-naphthol	135-19-3	C1=CC=C2C=C(C=CC2=C1)O	Not In Domain	Negative	Not In Domain	Negative	0		No Alerts
Diethyl-1-(2,4-dichlorphenyl)-5-methyl-2-pyrazolin-3,5-dicarboxylat	135590-91-9	CCOC(=O)C1=NN(C(C1)(C)C(=O)OCC)C2=C(C=C(C=C2)Cl)Cl	Not In Domain	Not In Domain	Not In Domain	Not In Domain	0		No Alerts
3-hydroxy-2'-methyl-2-naphthanilide	135-61-5	CC1=CC=CC=C1NC(=O)C2=CC3=CC=CC=C3C=C2O	Positive	Negative	Positive	Positive	3		No Alerts		1
Sodium N-lauroylsarcosinate	137-16-6	CCCCCCCCCCCC(=O)N(C)CC(=O)[O-].[Na+]	Negative	Negative	Negative	Negative	0		No Alerts
Sodium-N-methyl-N-oleoyl-taurate	137-20-2	CCCCCCCC/C=C\CCCCCCCC(=O)N(C)CCS(=O)(=O)[O-].[Na+]	Negative	Negative	Negative	Negative	0		No Alerts
2-methylbutan-1-ol	137-32-6	CCC(C)CO	Negative	Positive	Negative	Negative	1		No Alerts		1
6-O-palmitoylascorbic acid [E 304]	137-66-6	CCCCCCCCCCCCCCCC(=O)OC[C@@H]([C@@H]1C(=C(C(=O)O1)O)O)O	Positive	Positive	Negative	Negative	2		No Alerts		1
3,3-dimethyl-8,9-dinorbornan-2-yl acetate	13851-11-1	CC(=O)OC1C(C2CCC1(C2)C)(C)C	Negative	Negative	Positive	Negative	1		No Alerts		1
Limonene	138-86-3	CC1=CCC(CC1)C(=C)C	Not In Domain	Not In Domain	Not In Domain	Not In Domain	0		No Alerts
Benzylacetat	140-11-4	CC(=O)OCC1=CC=CC=C1	Negative	Negative	Negative	Negative	0		No Alerts
Ethyl acrylate	140-88-5	CCOC(=O)C=C	Not In Domain	Not In Domain	Not In Domain	Not In Domain	0		No Alerts
Butyl acrylate	141-32-2	CCCCOC(=O)C=C	Not In Domain	Not In Domain	Not In Domain	Not In Domain	0		No Alerts
2-aminoethanol	141-43-5	C(CO)N	Negative	Negative	Negative	Positive	1		No Alerts		1
Bis(2-ethylhexyl) maleate	142-16-5	CCCCC(CC)COC(=O)/C=C\C(=O)OCC(CC)CCCC	Not In Domain	Not In Domain	Not In Domain	Not In Domain	0		No Alerts
(1R)-2,2-dimethyl-3-methylenebicyclo[2.2.1]heptane [(+)-Camphene]	5794-03-6	CC1([C@@H]2CC[C@@H](C2)C1=C)C	Not In Domain	Not In Domain	Not In Domain	Not In Domain	0		No Alerts
Sodium decyl sulphate	142-87-0	CCCCCCCCCCOS(=O)(=O)[O-].[Na+]	Negative	Negative	Negative	Negative	0		No Alerts
Dodecanoic acid	143-07-7	CCCCCCCCCCCC(=O)O	Negative	Negative	Negative	Negative	0		No Alerts
Sodium oleate	143-19-1	CCCCCCCC/C=C\CCCCCCCC(=O)[O-].[Na+]	Negative	Negative	Negative	Negative	0		No Alerts
2,-(2-(2-Butoxyethoxy)ethoxy)ethanol	143-22-6	CCCCOCCOCCOCCO	Negative	Positive	Positive	Positive	3		No Alerts		1
(Z)-octadec-9-enol	143-28-2	CCCCCCCC/C=C\CCCCCCCCO	Negative	Negative	Negative	Negative	0		No Alerts
N,N-dimethyldecan-1-amide	14433-76-2	CCCCCCCCCC(=O)N(C)C	Negative	Negative	Negative	Negative	0		No Alerts
Sodium hydrogencarbonate	144-55-8	[Na+].OC([O-])=O	Negative	Not In Domain	Not In Domain	Negative	0		No Alerts
(benzyloxy)methanol	14548-60-8	C1=CC=C(C=C1)COCO	Negative	Negative	Negative	Negative	0		No Alerts
29H,31H-phthalocyaninato(2-)-N29,N30,N31,N32 copper [CI Pigment Blue 15:1 / CI-Nr. 74 160]	147-14-8	[Cu++].[N-]1\C2=N/C3=N/C(=N\C4=C5C=CC=CC5=C([N-]4)\N=C4/N=C(/N=C1/C1=CC=CC=C21)C1=CC=CC=C41)/C1=CC=CC=C31	Not In Domain	Not In Domain	Not In Domain	Not In Domain	0		No Alerts
Sodium N-(2-carboxyethyl)-N-dodecyl-?-alaninate	14960-06-6	CCCCCCCCCCCCN(CCC(=O)O)CCC(=O)[O-].[Na+]	Negative	Negative	Negative	Negative	0		No Alerts
Sodium dodecyl sulphate	151-21-3	CCCCCCCCCCCCOS(=O)(=O)[O-].[Na+]	Negative	Negative	Negative	Negative	0		No Alerts
2-acrylamido-2-methylpropanesulphonic acid	15214-89-8	CC(C)(CS(=O)(=O)O)NC(=O)C=C	Negative	Negative	Positive	Negative	1		No Alerts		1
Sodium 2-hydroxyethanesulphonate	1562-00-1	C(CS(=O)(=O)[O-])O.[Na+]	Not In Domain	Negative	Not In Domain	Not In Domain	0		No Alerts
2-methoxy-1-propanol	1589-47-5	CC(CO)OC	Negative	Positive	Positive	Negative	2		No Alerts		1
Calcium distearate	1592-23-0	CCCCCCCCCCCCCCCCCC(=O)[O-].CCCCCCCCCCCCCCCCCC(=O)[O-].[Ca+2]	Negative	Negative	Negative	Negative	0		No Alerts
C.I. Pigment Green 8	16143-80-9	O=c2ccc1ccccc1c2=N[O-].O=c2ccc1ccccc1c2=N[O-].O=c2ccc1ccccc1c2=N[O-].[Fe++].[Na+]	Not In Domain	Not In Domain	Not In Domain	Not In Domain	0		No Alerts
Alanine, N,N-bis(carboxymethyl)-, sodium salt (1:3)	164462-16-2	CC(C(=O)[O-])N(CC(=O)[O-])CC(=O)[O-].[Na+].[Na+].[Na+]	Negative	Negative	Negative	Negative	0		No Alerts
1,2-cyclohexanedicarboxylic acid, 1,2-diisononyl ester	166412-78-8	CC(C)CCCCCCOC(=O)C1CCCCC1C(=O)OCCCCCCC(C)C	Negative	Negative	Negative	Negative	0		No Alerts
1,1,1,3,5,5,5-heptamethyl-3-octyltrisiloxane	17955-88-3	CCCCCCCC[Si](C)(O[Si](C)(C)C)O[Si](C)(C)C	Not In Domain	Not In Domain	Not In Domain	Not In Domain	0		Plausible		1
Ethoxytrimethylsilane	1825-62-3	CCO[Si](C)(C)C	Not In Domain	Not In Domain	Not In Domain	Not In Domain	0		Plausible		1
Octabenzone	1843-05-6	CCCCCCCCOC1=CC(=C(C=C1)C(=O)C2=CC=CC=C2)O	Positive	Positive	Positive	Positive	4		No Alerts		1
2-ethylhexyl(2S)-2-hydroxypropanoate (2-Ethylhexyl-S-Lactat)	186817-80-1	CCCCC(CC)COC(=O)[C@H](C)O	Negative	Negative	Negative	Negative	0		No Alerts
Potassium hydroxyacetate	1932-50-9	C(C(=O)[O-])O.[K+]	Negative	Negative	Not In Domain	Negative	0		No Alerts
Trisodium 5-hydroxy-1-(4-sulphophenyl)-4-(4-sulphophenylazo)pyrazole-3-carboxylate	1934-21-0	C1=CC(=CC=C1N=NC2C(=NN(C2=O)C3=CC=C(C=C3)S(=O)(=O)[O-])C(=O)[O-])S(=O)(=O)[O-].[Na+].[Na+].[Na+]	Negative	Negative	Not In Domain	Positive	1		No Alerts		1
Sulphur trioxide	7446-11-9	O=S(=O)=O	Missing Descriptors	Missing Descriptors	Missing Descriptors	Missing Descriptors	MD		No Alerts
Hydrogen [4-[4-(diethylamino)-5'-hydroxy-2',4'-disulphonatobenzhydrylidene]cyclohexa-2,5-dien-1-ylidene]diethylammonium, monosodium salt [CI Food Blue 5:2]	20262-76-4	CCN(CC)C1=CC=C(C=C1)C(=C2C=CC(=[N+](CC)CC)C=C2)C3=CC(=C(C=C3S(=O)(=O)[O-])S(=O)(=O)[O-])O.[Na+]	Not In Domain	Not In Domain	Not In Domain	Not In Domain	0		No Alerts
Iron hydroxide oxide	20344-49-4	O=[Fe]O	Missing Descriptors	Missing Descriptors	Missing Descriptors	Missing Descriptors	MD		No Alerts
L-Aspartic acid, N,N'-1,2-ethanediylbis-	20846-91-7	C(CN[C@@H](CC(=O)O)C(=O)O)N[C@@H](CC(=O)O)C(=O)O	Negative	Negative	Negative	Negative	0		No Alerts
Dipotassium hydrogenorthophosphate	7758-11-4	OP(=O)([O-])[O-].[K+].[K+]	Missing Descriptors	Missing Descriptors	Missing Descriptors	Missing Descriptors	MD		No Alerts
Aluminium hydroxide	21645-51-2	[OH-].[OH-].[OH-].[Al+3]	Missing Descriptors	Missing Descriptors	Missing Descriptors	Missing Descriptors	MD		No Alerts
2-ethylhexyl stearate	22047-49-0	CCCCCCCCCCCCCCCCCC(=O)OCC(CC)CCCC	Negative	Negative	Negative	Negative	0		No Alerts
Cyprosulfamide	221667-31-8	COC1=CC=CC=C1C(=O)NS(=O)(=O)C2=CC=C(C=C2)C(=O)NC3CC3	Positive	Positive	Positive	Positive	4		No Alerts		1
Ammonium dodecyl sulphate	2235-54-3	CCCCCCCCCCCCOS(=O)(=O)[O-].[NH4+]	Negative	Negative	Negative	Negative	0		No Alerts
N-(3-aminopropyl)-N-dodecylpropane-1,3-diamine	2372-82-9	CCCCCCCCCCCCN(CCCN)CCCN	Negative	Negative	Negative	Negative	0		No Alerts
1-(4-methyl-2-nitrophenylazo)-2-naphthol [CI Pigment Red 3]	2425-85-6	CC1=CC(=C(C=C1)N=NC2=C(C=CC3=CC=CC=C32)O)[N+](=O)[O-]	Positive	Positive	Positive	Positive	4		Plausible		2
Potassium sorbate	24634-61-5	C/C=C/C=C/C(=O)[O-].[K+]	Not In Domain	Not In Domain	Not In Domain	Not In Domain	0		No Alerts
[(methylethylene)bis(oxy)]dipropanol	24800-44-0	CC(CO)OCC(C)OCC(C)O	Negative	Positive	Positive	Positive	3		No Alerts		1
Na dodecylbenzene sulfonate	25155-30-0	CCCCCCCCCC(CC)c1ccc(S(=O)(=O)[O-])cc1.[Na+]	Positive	Negative	Negative	Negative	1		No Alerts		1
Dipropylene glycol	25265-71-8	CC(O)COCC(C)O.CC(O)COC(C)CO.CC(CO)OC(C)CO	Missing Descriptors	Missing Descriptors	Missing Descriptors	Missing Descriptors	MD		No Alerts
Isobutyric acid, monoester with 2,2,4-trimethylpentane-1,3-diol	25265-77-4	CC(C)C(O)C(C)(C)COC(=O)C(C)C.CC(C)C(OC(=O)C(C)C)C(C)(C)CO	Missing Descriptors	Missing Descriptors	Missing Descriptors	Missing Descriptors	MD		No Alerts
Oleic acid, monoester with glycerol	25496-72-4	CCCCCCCC/C=C\CCCCCCCC(=O)OCC(CO)O	Negative	Negative	Negative	Negative	0		No Alerts
Trimethylbenzene	25551-13-7	CC1=C(C(=CC=C1)C)C	Negative	Negative	Not In Domain	Negative	0		No Alerts
Victoria Blue B	2580-56-5	CN(C)C1=CC=C(C=C1)C(=C2C=CC(=[NH+]C3=CC=CC=C3)C4=CC=CC=C24)C5=CC=C(C=C5)N(C)C.[Cl-]	Not In Domain	Not In Domain	Not In Domain	Not In Domain	0		No Alerts
Disodium 6-hydroxy-5-[(2-methoxy-4-sulphonato-m-tolyl)azo]naphthalene-2-sulphonate	25956-17-6	CC1=CC(=C(C=C1S(=O)(=O)[O-])OC)N=NC2=C(C=CC3=C2C=CC(=C3)S(=O)(=O)[O-])O.[Na+].[Na+]	Not In Domain	Not In Domain	Not In Domain	Not In Domain	0		No Alerts
Trisodium 1-(1-naphthylazo)-2-hydroxynaphthalene-4',6,8-trisulphonate [CI Acid Red 18 / CI-Nr. 16 255]	2611-82-7	C1=CC=C2C(=C1)C(=CC=C2S(=O)(=O)[O-])N=NC3=C(C=CC4=CC(=CC(=C43)S(=O)(=O)[O-])S(=O)(=O)[O-])O.[Na+].[Na+].[Na+]	Negative	Negative	Not In Domain	Positive	1		No Alerts		1
5-chloro-2-methyl-2H-isothiazol-3-one [CIT]	26172-55-4	CN1C(=O)C=C(S1)Cl	Not In Domain	Not In Domain	Not In Domain	Not In Domain	0		No Alerts
Dodecylbenzenesulphonic acid, compound with isopropylamine (1:1)	26264-05-1	CCCCCCCCCC(CC)C1=CC=C(C=C1)S(=O)(=O)O.CC(C)N	Negative	Negative	Negative	Negative	0		No Alerts
Calcium dodecylbenzene sulfonate	26264-06-2	CCCCCCCCCC(CC)C1=CC=C(C=C1)S(=O)(=O)[O-].CCCCCCCCCC(CC)C1=CC=C(C=C1)S(=O)(=O)[O-].[Ca+2]	Positive	Negative	Negative	Negative	1		No Alerts		1
1,2-benzisothiazol-3(2H)-one	2634-33-5	O=C1NSC2=C1C=CC=C2	Not In Domain	Not In Domain	Not In Domain	Not In Domain	0		No Alerts
2-ethylhexyl oleate	26399-02-0	CCCCCCCC/C=C\CCCCCCCC(=O)OCC(CC)CCCC	Negative	Negative	Negative	Negative	0		No Alerts
m-tolylidene diisocyanate	26471-62-5	CC1=C(C=C(C=C1)N=C=O)N=C=O.CC1=C(C=CC=C1N=C=O)N=C=O	Missing Descriptors	Missing Descriptors	Missing Descriptors	Missing Descriptors	MD		No Alerts
Diammonio(ethyl)[4-[[4-[ethyl(3-sulphonatobenzyl)amino]phenyl](2-sulphonatophenyl)methylene]cyclohexa-2,5-dien-1-ylidene](3-sulphonatobenzyl)ammonium [CI Acid Blue 9 / CI-Nr. 42 090]	2650-18-2	CCN(CC1=CC(=CC=C1)S(=O)(=O)[O-])C2=CC=C(C=C2)C(=C3C=CC(=[N+](CC)CC4=CC(=CC=C4)S(=O)(=O)[O-])C=C3)C5=CC=CC=C5S(=O)(=O)[O-].[NH4+].[NH4+]	Not In Domain	Not In Domain	Not In Domain	Not In Domain	0		No Alerts
2-methyl-2H-isothiazol-3-one [MIT]	2682-20-4	CN1C(=O)C=CS1	Not In Domain	Not In Domain	Not In Domain	Not In Domain	0		No Alerts
N-(n-octyl)-2-pyrrolidinone	2687-94-7	CCCCCCCCN1CCCC1=O	Negative	Negative	Negative	Positive	1		No Alerts		1
Dodecylbenzensulphonic acid	27176-87-0	CCCCCCCCCCCCC1=CC=CC=C1S(=O)(=O)O	Negative	Negative	Negative	Negative	0		No Alerts
Sodium diisobutylnaphthalenesulphonate	27213-90-7	CC(C)CC1=CC2=CC=CC=C2C(=C1CC(C)C)S(=O)(=O)[O-].[Na+]	Negative	Negative	Negative	Negative	0		No Alerts
Isotridecan-1-ol	27458-92-0	CC(C)CCCCCCCCCCO	Negative	Negative	Negative	Negative	0		No Alerts
2-methyl-2-(methylamino)propan-1-ol	27646-80-6	CC(C)(CO)NC	Negative	Negative	Negative	Negative	0		No Alerts
Potassium cumenesulphonate	28085-69-0	CC(C)C1=CC=C(C=C1)S(=O)(=O)[O-].[K+]	Positive	Negative	Negative	Negative	1		No Alerts		1
Sodium cumenesulphonate	28348-53-0	[Na+].CC(C)(C1=CC=CC=C1)S([O-])(=O)=O	Not In Domain	Not In Domain	Negative	Not In Domain	0		No Alerts
N-(1,1-dimethyl-3-oxobutyl)acrylamide	2873-97-4	CC(=O)CC(C)(C)NC(=O)C=C	Negative	Negative	Positive	Negative	1		No Alerts		1
Propene, 1,3,3,3,-tetrafluoro-,(E)-	29118-24-9	C(=C/F)\C(F)(F)F	Not In Domain	Negative	Negative	Negative	0		No Alerts
2-ethylhexyl palmitate	29806-73-3	CCCCCCCCCCCCCCCC(=O)OCC(CC)CCCC	Negative	Negative	Negative	Negative	0		No Alerts
Glyoxylic acid	298-12-4	C(=O)C(=O)O	Negative	Positive	Positive	Negative	2		No Alerts		1
1-(2-Butoxy-1-methylethoxy)propan 2-ol	29911-28-2	CCCCOCC(C)OCC(C)O	Negative	Positive	Positive	Positive	3		No Alerts		1
N,N-dimethyldodecanamide	3007-53-2	CCCCCCCCCCCC(=O)N(C)C	Negative	Negative	Negative	Negative	0		No Alerts
Methyl octadeca-9,12,15-trienoate	301-00-8	CC/C=C\C/C=C\C/C=C\CCCCCCCC(=O)OC	Negative	Negative	Negative	Negative	0		No Alerts
Sodium ethylenesulphonate	3039-83-6	C=CS(=O)(=O)[O-].[Na+]	Not In Domain	Negative	Not In Domain	Not In Domain	0		No Alerts
Pentanol	30899-19-5	CCCCCO.CCCC(O)C.CCC(O)CC	Missing Descriptors	Missing Descriptors	Missing Descriptors	Missing Descriptors	MD		No Alerts
Stearic acid, monoester with glycerol	31566-31-1	CCCCCCCCCCCCCCCCCC(=O)OCC(O)CO.CCCCCCCCCCCCCCCCCC(=O)OC(CO)CO	Missing Descriptors	Missing Descriptors	Missing Descriptors	Missing Descriptors	MD		No Alerts
Copper dinitrate	3251-23-8	[N+](=O)([O-])[O-].[N+](=O)([O-])[O-].[Cu+2]	Missing Descriptors	Missing Descriptors	Missing Descriptors	Missing Descriptors	MD		No Alerts
(2-methoxymethylethoxy)propanol	34590-94-8	COCC(C)OC(C)CO	Negative	Positive	Positive	Positive	3		No Alerts		1
1-butylpyrrolidin-2-one	3470-98-2	CCCCN1CCCC1=O	Negative	Negative	Negative	Positive	1		No Alerts		1
Propanamide, 2-hydroxy-N,N-dimethyl-	35123-06-9	CC(C(=O)N(C)C)O	Negative	Not In Domain	Negative	Negative	0		No Alerts
Hydrogen 3,6-bis(diethylamino)-9-(2,4-disulphonatophenyl)xanthylium, sodium salt	3520-42-1	CCN(CC)C1=CC2=C(C=C1)C(=C3C=CC(=[N+](CC)CC)C=C3O2)C4=C(C=C(C=C4)S(=O)(=O)[O-])S(=O)(=O)[O-].[Na+]	Not In Domain	Not In Domain	Not In Domain	Not In Domain	0		No Alerts
Bis[hydrogen [4-[4-(diethylamino)-5'-hydroxy-2',4'-disulphonatobenzhydrylidene]cyclohexa-2,5-dien-1-ylidene]diethylammonium], calcium salt [CI Acid Blue 3 / CI-Nr. 42 051]	3536-49-0	CCN(CC)C1=CC=C(C=C1)C(=C2C=CC(=[N+](CC)CC)C=C2)C3=CC(=C(C=C3S(=O)(=O)[O-])S(=O)(=O)[O-])O.CCN(CC)C1=CC=C(C=C1)C(=C2C=CC(=[N+](CC)CC)C=C2)C3=CC(=C(C=C3S(=O)(=O)[O-])S(=O)(=O)[O-])O.[Ca+2]	Not In Domain	Not In Domain	Not In Domain	Not In Domain	0		No Alerts
1,1,5,5,5-hexamethyl-3,3-bis[(trimethylsilyl)oxy]trisiloxane	3555-47-3	C[Si](C)(C)O[Si](O[Si](C)(C)C)(O[Si](C)(C)C)O[Si](C)(C)C	Not In Domain	Not In Domain	Not In Domain	Not In Domain	0		Plausible		1
(ethylenedioxy)dimethanol	3586-55-8	C(COCO)OCO	Not In Domain	Positive	Positive	Negative	2		No Alerts		1
Disodium maleate	371-47-1	C(=C\C(=O)[O-])\C(=O)[O-].[Na+].[Na+]	Not In Domain	Not In Domain	Not In Domain	Not In Domain	0		No Alerts
Denatonium benzoate	3734-33-6	[O-]C(=O)C1=CC=CC=C1.CC[N+](CC)(CC(=O)NC1=C(C)C=CC=C1C)CC1=CC=CC=C1	Negative	Negative	Negative	Negative	0		Plausible		1
Dihydrogen (ethyl)[4-[4-[ethyl(3-sulphonatobenzyl)]amino]-2'-sulphonatobenzhydrylidene]cyclohexa-2,5-dien-1-ylidene](3-sulphonatobenzyl)ammonium, disodium salt [C.I. Acid Blue 9]	3844-45-9	CCN(CC1=CC(=CC=C1)S(=O)(=O)[O-])C2=CC=C(C=C2)C(=C3C=CC(=[N+](CC)CC4=CC(=CC=C4)S(=O)(=O)[O-])C=C3)C5=CC=CC=C5S(=O)(=O)[O-].[Na+].[Na+]	Not In Domain	Not In Domain	Not In Domain	Not In Domain	0		No Alerts
Calcium propionate	4075-81-4	CCC(=O)[O-].CCC(=O)[O-].[Ca+2]	Negative	Negative	Negative	Negative	0		No Alerts
Methenamine 3-chloroallylochloride	4080-31-3	C1N2CN3CN1C[N+](C2)(C3)C/C=C/Cl.[Cl-]	Negative	Negative	Negative	Negative	0		Plausible		1
[2-(29H,31H-phthalocyaninylmethyl)-1H-isoindole-1,3(2H)-dionato(2-)-N29,N30,N31,N32]copper	42739-64-0	CN1C(=O)C2=C(C=CC=C2)C1=O.[Cu]1N2\C3=N/C4=N/C(=N\C5=C6C=CC=CC6=C(\N=C6/N=C(/N=C2/C2=CC=CC=C32)C2=CC=CC=C62)N15)/C1=CC=CC=C41	Missing Descriptors	Missing Descriptors	Missing Descriptors	Missing Descriptors	MD		No Alerts
Sodium N-methyltaurinate	4316-74-9	CNCCS(=O)(=O)[O-].[Na+]	Not In Domain	Negative	Not In Domain	Negative	0		No Alerts
(+)-bornan-2-one	464-49-3	C[C@@]12CC[C@@H](C1(C)C)CC2=O	Positive	Negative	Negative	Negative	1		No Alerts		1
Sodium carbonate	497-19-8	C(=O)([O-])[O-].[Na+].[Na+]	Not In Domain	Not In Domain	Not In Domain	Not In Domain	0		No Alerts
1-[(4-methoxy-2-nitrophenyl)azo]-2-naphthol	49744-28-7	COC1=CC(=C(C=C1)N=NC2=C(C=CC3=CC=CC=C32)O)[N+](=O)[O-]	Not In Domain	Not In Domain	Positive	Not In Domain	1		Plausible		2
Formaldehyde	50-00-0	C=O	Not In Domain	Not In Domain	Not In Domain	Not In Domain	0		No Alerts
3,5-bis(6-isocyanatohexyl)-2H-1,3,5-oxadiazine-2,4,6(3H,5H)-trione	50639-37-7	C(CCCN1C(=O)N(C(=O)OC1=O)CCCCCCN=C=O)CCN=C=O	Not In Domain	Not In Domain	Not In Domain	Not In Domain	0		No Alerts
Trisodium nitrilotriacetate	5064-31-3	C(C(=O)[O-])N(CC(=O)[O-])CC(=O)[O-].[Na+].[Na+].[Na+]	Negative	Negative	Negative	Negative	0		No Alerts
Diammonium carbonate	506-87-6	C(=O)([O-])[O-].[NH4+].[NH4+]	Not In Domain	Not In Domain	Not In Domain	Not In Domain	0		No Alerts
Guanidinium nitrate	506-93-4	C(=N)(N)N.[N+](=O)(O)[O-]	Not In Domain	Negative	Not In Domain	Not In Domain	0		No Alerts
Ascorbic acid	50-81-7	C([C@@H]([C@@H]1C(=C(C(=O)O1)O)O)O)O	Negative	Positive	Positive	Positive	3		No Alerts		1
Glucose	50-99-7	C([C@H]([C@H]([C@@H]([C@H](C=O)O)O)O)O)O	Negative	Negative	Negative	Negative	0		No Alerts
2-(2-butoxyethoxy)ethyl 6-propylpiperonyl ether [Piperonyl butoxide / PBO]	51-03-6	CCCCOCCOCCOCC1=C(CCC)C=C2OCOC2=C1	Negative	Negative	Negative	Positive	1		No Alerts		1
Bronopol	52-51-7	[O-][N+](C(CO)(CO)Br)=O	Negative	Negative	Positive	Negative	1		Plausible		2
Sodium gluconate	527-07-1	C([C@H]([C@H]([C@@H]([C@H](C(=O)[O-])O)O)O)O)O.[Na+]	Negative	Positive	Negative	Negative	1		No Alerts		1
Sodium benzoate	532-32-1	C1=CC=C(C=C1)C(=O)[O-].[Na+]	Negative	Negative	Not In Domain	Positive	1		No Alerts		1
Sulphamidic acid	5329-14-6	NS(=O)(=O)O	Missing Descriptors	Missing Descriptors	Missing Descriptors	Missing Descriptors	MD		No Alerts
Propanoic acid, 2-hydroxy-, propyl ester, (2S)-	53651-69-7	CCCOC(=O)[C@H](C)O	Negative	Negative	Negative	Negative	0		No Alerts
Dodecamethylcyclohexasiloxane	540-97-6	C[Si]1(O[Si](O[Si](O[Si](O[Si](O[Si](O1)(C)C)(C)C)(C)C)(C)C)(C)C)C	Not In Domain	Not In Domain	Not In Domain	Not In Domain	0		Plausible		1
Decamethylcyclopentasiloxane	541-02-6	C[Si]1(O[Si](O[Si](O[Si](O[Si](O1)(C)C)(C)C)(C)C)(C)C)C	Not In Domain	Not In Domain	Not In Domain	Not In Domain	0		Plausible		1
1,3-dichloropropene	542-75-6	ClCC=CCl	Not In Domain	Negative	Not In Domain	Not In Domain	0		Plausible		1
Calcium diformate	544-17-2	C(=O)[O-].C(=O)[O-].[Ca+2]	Not In Domain	Not In Domain	Not In Domain	Negative	0		No Alerts
Ethyl linoleate	544-35-4	CCCCC/C=C\C/C=C\CCCCCCCC(=O)OCC	Negative	Negative	Negative	Negative	0		No Alerts
3-iodo-2-propynyl butylcarbamate	55406-53-6	CCCCNC(=O)OCC#CI	Not In Domain	Not In Domain	Not In Domain	Not In Domain	0		Plausible		1
Octamethylcyclotetrasiloxane	556-67-2	C[Si]1(O[Si](O[Si](O[Si](O1)(C)C)(C)C)(C)C)C	Not In Domain	Not In Domain	Not In Domain	Not In Domain	0		Probable		1
Magnesium distearate	557-04-0	CCCCCCCCCCCCCCCCCC(=O)[O-].CCCCCCCCCCCCCCCCCC(=O)[O-].[Mg+2]	Negative	Negative	Negative	Negative	0		No Alerts
Zinc distearate	557-05-1	CCCCCCCCCCCCCCCCCC(=O)[O-].CCCCCCCCCCCCCCCCCC(=O)[O-].[Zn+2]	Negative	Negative	Negative	Negative	0		No Alerts
Titanium tetrabutanolate	5593-70-4	CCCC[O-].CCCC[O-].CCCC[O-].CCCC[O-].[Ti+4]	Not In Domain	Not In Domain	Not In Domain	Not In Domain	0		No Alerts
5-chloro-2-methyl-4-isothiazolin-3-one and 2-methyl-2H-isothiazol-3-one (3:1)	55965-84-9	CN1C(=O)C=CS1.CN1C(=O)C=C(S1)Cl	Missing Descriptors	Missing Descriptors	Missing Descriptors	Missing Descriptors	MD		No Alerts
Trimethylsiloxysilicate	56275-01-5	C[Si](C)(C)O[Si](=O)O	Not In Domain	Not In Domain	Not In Domain	Not In Domain	0		Plausible		1
2-Aminoacetic acid	56-40-6	C(C(=O)O)N	Negative	Negative	Not In Domain	Negative	0		No Alerts
3-methoxy-3-methylbutan-1-ol [MMB]	56539-66-3	CC(C)(CCO)OC	Negative	Negative	Positive	Negative	1		No Alerts		1
Glycerine	56-81-5	C(C(CO)O)O	Negative	Negative	Positive	Negative	1		No Alerts		1
Levoglutamide	56-85-9	C(CC(=O)N)[C@@H](C(=O)O)N	Negative	Negative	Negative	Negative	0		No Alerts
Urea	57-13-6	NC(N)=O	Not In Domain	Negative	Not In Domain	Not In Domain	0		No Alerts
Saccharose	57-50-1	O[C@H]1[C@H](O[C@H](CO)[C@@H](O)[C@@H]1O)O[C@]2(CO)O[C@H](CO)[C@@H](O)[C@@H]2O	Positive	Positive	Positive	Positive	4		No Alerts		1
Propane-1,2-diol	57-55-6	CC(CO)O	Negative	Negative	Negative	Negative	0		No Alerts
Docusate sodium	577-11-7	CCCCC(CC)COC(=O)CC(C(=O)OCC(CC)CCCC)S(=O)(=O)[O-].[Na+]	Negative	Negative	Negative	Negative	0		No Alerts
1,2-benzisothiazol-3(2H)-one, sodium salt	58249-25-5	C1=CC=C2C(=C1)C(=O)[N-]S2.[Na+]	Not In Domain	Not In Domain	Not In Domain	Not In Domain	0		No Alerts
N,N-dimethylhexanamide	5830-30-8	CCCCCC(=O)N(C)C	Negative	Negative	Negative	Negative	0		No Alerts
2-methylcyclohexanone	583-60-8	CC1CCCCC1=O	Positive	Positive	Not In Domain	Negative	2		No Alerts		1
Potassium carbonate	584-08-7	C(=O)([O-])[O-].[K+].[K+]	Not In Domain	Not In Domain	Not In Domain	Not In Domain	0		No Alerts
2,4-diisocyanato-1-methylbenzene	584-84-9	CC1=C(C=C(C=C1)N=C=O)N=C=O	Not In Domain	Not In Domain	Not In Domain	Not In Domain	0		No Alerts
p-mentha-1,4(8)-diene	586-62-9	CC1=CCC(=C(C)C)CC1	Not In Domain	Not In Domain	Not In Domain	Not In Domain	0		No Alerts
4-methylcyclohexanol, mixed isomers	589-91-3	CC1CCC(CC1)O	Negative	Not In Domain	Not In Domain	Negative	0		No Alerts
4-methylcyclohexanone	589-92-4	CC1CCC(=O)CC1	Positive	Positive	Not In Domain	Negative	2		No Alerts		1
alpha-tocopherol (Vitamin E), E 307)	59-02-9	CC1=C(C2=C(CC[C@@](O2)(C)CCC[C@H](C)CCC[C@H](C)CCCC(C)C)C(=C1O)C)C	Positive	Negative	Negative	Positive	2		No Alerts		1
3-methylcyclohexanone	591-24-2	CC1CCCC(=O)C1	Positive	Positive	Not In Domain	Negative	2		No Alerts		1
Citric Acid Monohydrate	5949-29-1	C(C(=O)O)C(CC(=O)O)(C(=O)O)O.O	Negative	Negative	Negative	Negative	0		No Alerts
(R)-p-mentha-1,8-diene	5989-27-5	CC(=C)[C@@H]1CCC(C)=CC1	Not In Domain	Not In Domain	Not In Domain	Not In Domain	0		No Alerts
Edetic acid	60-00-4	C(CN(CC(=O)O)CC(=O)O)N(CC(=O)O)CC(=O)O	Negative	Negative	Negative	Negative	0		No Alerts
4-[(2,5-dichlorophenyl)azo]-3-hydroxy-N-phenylnaphthalene-2-carboxamide [CI Pigment Red 2 / CI-Nr. 12 310]	6041-94-7	C1=CC=C(C=C1)NC(=O)C2=CC3=CC=CC=C3C(=C2O)N=NC4=C(C=CC(=C4)Cl)Cl	Positive	Negative	Positive	Positive	3		No Alerts		1
Isobutylenediurea	6104-30-9	CC(C)C(NC(=O)N)NC(=O)N	Not In Domain	Positive	Negative	Positive	2		No Alerts		1
Sodium acetate trihydrate	6131-90-4	CC(=O)[O-].O.O.O.[Na+]	Negative	Negative	Not In Domain	Negative	0		No Alerts
2-pyrrolidone	616-45-5	C1CC(=O)NC1	Not In Domain	Not In Domain	Positive	Positive	2		No Alerts		1
Calcium di(acetate)	62-54-4	CC(=O)[O-].CC(=O)[O-].[Ca+2]	Negative	Negative	Not In Domain	Negative	0		No Alerts
Dimethyl adipate	627-93-0	COC(=O)CCCCC(=O)OC	Negative	Negative	Negative	Negative	0		No Alerts
Ethyl palmitate	628-97-7	CCCCCCCCCCCCCCCC(=O)OCC	Negative	Negative	Negative	Negative	0		No Alerts
Hexadec-1-ene	629-73-2	CCCCCCCCCCCCCCC=C	Not In Domain	Not In Domain	Not In Domain	Not In Domain	0		No Alerts
Lactose	63-42-3	C([C@@H]1[C@@H]([C@@H]([C@H]([C@@H](O1)O[C@@H]2[C@H](O[C@H]([C@@H]([C@H]2O)O)O)CO)O)O)O)O	Positive	Positive	Negative	Positive	3		No Alerts		1
2,4,5-trichloroaniline	636-30-6	C1=C(C(=CC(=C1Cl)Cl)Cl)N	Negative	Positive	Negative	Positive	2		Plausible		2
Tetrasodium ethylenediaminetetraacetate	64-02-8	C(CN(CC(=O)[O-])CC(=O)[O-])N(CC(=O)[O-])CC(=O)[O-].[Na+].[Na+].[Na+].[Na+]	Negative	Negative	Negative	Negative	0		No Alerts
Ethanol	64-17-5	CCO	Not In Domain	Not In Domain	Positive	Not In Domain	1		No Alerts		1
Calcium 3-hydroxy-4-[(1-sulphonato-2-naphthyl)azo]-2-naphthoate [CI Pigment Red 63:1 / CI-Nr. 15 880:1]	6417-83-0	C1=CC=C2C(=C1)C=CC(=C2S(=O)(=O)[O-])N=NC3=C(C(=CC4=CC=CC=C43)C(=O)O)[O-].[Ca+2]	Positive	Negative	Positive	Positive	3		No Alerts		1
Formic acid	64-18-6	C(=O)O	Negative	Not In Domain	Not In Domain	Negative	0		No Alerts
Acetic acid	64-19-7	CC(=O)O	Negative	Negative	Not In Domain	Negative	0		No Alerts
Naphtha (petroleum), hydrotreated heavy	64742-48-9	CCCCC=C.CC1CCCCC1.CC1=CC(C)=CC=C1.CCCCCCCCC(C)C	Missing Descriptors	Missing Descriptors	Missing Descriptors	Missing Descriptors	MD		No Alerts
Solvent naphtha (petroleum), light arom.	64742-95-6	CCC1=CC=CC(C)=C1.CC1=CC=C(C)C(C)=C1.CC1=CC(C)=CC(C)=C1.CC1=CC=CC(C)=C1C	Missing Descriptors	Missing Descriptors	Missing Descriptors	Missing Descriptors	MD		No Alerts
Ammonium nitrate	6484-52-2	[NH4+].[N+](=O)([O-])[O-]	Missing Descriptors	Missing Descriptors	Missing Descriptors	Missing Descriptors	MD		No Alerts
3-hydroxy-N-(o-tolyl)-4-[(2,4,5-trichlorophenyl)azo]naphthalene-2-carboxamide [CI Pigment Red 112 / CI Nr. 12 370]	6535-46-2	CC1=CC=CC=C1NC(=O)C2=CC3=CC=CC=C3C(=C2O)N=NC4=CC(=C(C=C4Cl)Cl)Cl	Positive	Negative	Positive	Positive	3		No Alerts		1
L-Lysine hydrochloride	657-27-2	C(CCN)C[C@@H](C(=O)O)N.Cl	Negative	Negative	Negative	Negative	0		No Alerts
Benzoic acid	65-85-0	O=C(O)c1ccccc1	Negative	Negative	Not In Domain	Positive	1		No Alerts		1
Betaines, C12-14 (even numbered)-alkyldimethyl	66455-29-6	CCCCCCCCCCCC[N+](C)(C)CC(=O)O	Negative	Negative	Negative	Negative	0		No Alerts
Methanol	67-56-1	CO	Negative	Negative	Negative	Negative	0		No Alerts
Isopropanol	67-63-0	CC(C)O	Negative	Negative	Negative	Negative	0		No Alerts
Acetone	67-64-1	CC(=O)C	Negative	Negative	Negative	Negative	0		No Alerts
Dimethylsulfoxide	67-68-5	CS(=O)C	Not In Domain	Not In Domain	Not In Domain	Not In Domain	0		No Alerts
Fatty acids, C16-18 and C18-unsatd., Me esters	67762-38-3	CCCCCCCCCCCCCCCC(=O)OC.CCCCCCCCCCCCCCCCCC(=O)OC.CCCCCCCC\C=C/CCCCCCCC(=O)OC.CCCCC\C=C/C\C=C/CCCCCCCC(=O)OC.CC\C=C\C\C=C\C\C=C\CCCCCCCC(=O)OC	Missing Descriptors	Missing Descriptors	Missing Descriptors	Missing Descriptors	MD		No Alerts
(2-hydroxypropyl)ammonium phosphate	67952-32-3	CC(C[N+])O.[O-]P(=O)([O-])[O-].CC(C[N+])O.CC(C[N+])O	Missing Descriptors	Missing Descriptors	Missing Descriptors	Missing Descriptors	MD		No Alerts
Trisodium citrate	68-04-2	C(C(=O)[O-])C(CC(=O)[O-])(C(=O)[O-])O.[Na+].[Na+].[Na+]	Negative	Negative	Negative	Negative	0		No Alerts
Dimethylformamide	68-12-2	CN(C)C=O	Not In Domain	Not In Domain	Not In Domain	Not In Domain	0		Probable		1
2,5,8,11-tetramethyl-6-dodecyne-5,8-diol	68227-33-8	CC(C)CCC(C)(C#CC(C)(CCC(C)C)O)O	Positive	Negative	Negative	Negative	1		No Alerts		1
(carboxylatomethyl)dodecyldimethylammonium	683-10-3	CCCCCCCCCCCC[N+](C)(C)CC(=O)[O-]	Negative	Negative	Negative	Negative	0		No Alerts
Benzenesulfonic acid, C10-13-alkyl derivs., sodium salts	68411-30-3	[Na+].CCCCCCCCCCC1=CC(=CC=C1)S([O-])(=O)=O	Negative	Negative	Negative	Negative	0		No Alerts
1-isopropyl-2,2-dimethyltrimethylene diisobutyrate	6846-50-0	CC(C)C(C(C)(C)COC(=O)C(C)C)OC(=O)C(C)C	Positive	Negative	Negative	Negative	1		No Alerts		1
Ethyl (S)-2-hydroxypropionate	687-47-8	CCOC(=O)[C@H](C)O	Negative	Negative	Negative	Negative	0		No Alerts
Alkohole, C12-C16	68855-56-1	CCCCCCCCCCCCCCO	Negative	Negative	Negative	Negative	0		No Alerts
Naphthalenesulfonic acid, bis(1-methylethyl)-, methyl derivs., sodium salt	68909-82-0	[Na+].[Na+].[Na+].[Na+].[O-]S([O-])(=O)=O.CC1=CC(C)=C2C(C)=CC(C)=C(C2=C1)S([O-])(=O)=O.CC(C)C1=CC(C(C)C)=C(C2=CC=C(C)C=C12)S([O-])(=O)=O	Missing Descriptors	Missing Descriptors	Missing Descriptors	Missing Descriptors	MD		No Alerts
Diisopropyl adipate	6938-94-9	CC(C)OC(=O)CCCCC(=O)OC(C)C	Negative	Negative	Negative	Negative	0		No Alerts
D-mannitol	69-65-8	C([C@H]([C@H]([C@@H]([C@@H](CO)O)O)O)O)O	Negative	Negative	Negative	Negative	0		No Alerts
Potassium chlorate	3811-04-9	[O-]Cl(=O)=O.[K+]	Missing Descriptors	Missing Descriptors	Missing Descriptors	Missing Descriptors	MD		No Alerts
Calcium 4-[(5-chloro-4-methyl-2-sulphonatophenyl)azo]-3-hydroxy-2-naphthoate [C.I. Pigment Red 48:2]	7023-61-2	CC1=CC(=C(C=C1Cl)N=NC2=C(C(=CC3=CC=CC=C32)C(=O)O)[O-])S(=O)(=O)[O-].[Ca+2]	Not In Domain	Not In Domain	Not In Domain	Not In Domain	0		No Alerts
2(or 4)-toluenesulphonic acid	70788-37-3	CC1=CC=C(C=C1)S(=O)(=O)O	Positive	Negative	Not In Domain	Negative	1		No Alerts		1
Histidine	71-00-1	C1=C(NC=N1)C[C@@H](C(=O)O)N	Negative	Negative	Positive	Negative	1		No Alerts		1
1-Propanol	71-23-8	CCCO	Not In Domain	Negative	Negative	Negative	0		No Alerts
1-Butanol	71-36-3	CCCCO	Negative	Negative	Negative	Negative	0		No Alerts
1-pentanol, n-pentanol	71-41-0	CCCCCO	Negative	Negative	Negative	Negative	0		No Alerts
Benzene	71-43-2	C1=CC=CC=C1	Not In Domain	Not In Domain	Not In Domain	Not In Domain	0		No Alerts
Sodium lactate	72-17-3	CC(C(=O)[O-])O.[Na+]	Negative	Negative	Negative	Negative	0		No Alerts
Sulfuric acid, mono-C12-16-alkyl esters, sodium salts	73296-89-6	[Na+].CCCCCCCCCCCCOS([O-])(=O)=O.[Na+].CCCCCCCCCCCCCCOS([O-])(=O)=O.[Na+].CCCCCCCCCCCCCCCCOS([O-])(=O)=O	Missing Descriptors	Missing Descriptors	Missing Descriptors	Missing Descriptors	MD		No Alerts
Potassium chloride	7447-40-7	[Cl-].[K+]	Missing Descriptors	Missing Descriptors	Missing Descriptors	Missing Descriptors	MD		No Alerts
Magnesium sulphate	7487-88-9	[O-]S(=O)(=O)[O-].[Mg+2]	Missing Descriptors	Missing Descriptors	Missing Descriptors	Missing Descriptors	MD		No Alerts
Propane	74-98-6	CCC	Not In Domain	Not In Domain	Not In Domain	Not In Domain	0		No Alerts
Ethanal	75-07-0	CC=O	Not In Domain	Negative	Not In Domain	Negative	0		No Alerts
Dichloromethan	75-09-2	C(Cl)Cl	Not In Domain	Positive	Positive	Positive	3		Plausible		2
[AIII] [WB-] Ethylene oxide	75-21-8	C1CO1	Not In Domain	Negative	Positive	Negative	1		No Alerts		1
Isobutane	75-28-5	CC(C)C	Not In Domain	Not In Domain	Not In Domain	Not In Domain	0		No Alerts
Isopropylamine	75-31-0	CC(C)N	Not In Domain	Negative	Negative	Negative	0		No Alerts
Propylene oxide	75-56-9	CC1CO1	Not In Domain	Negative	Positive	Negative	1		No Alerts		1
Disodium hydrogenorthophosphate	7558-79-4	OP(=O)([O-])[O-].[Na+].[Na+]	Missing Descriptors	Missing Descriptors	Missing Descriptors	Missing Descriptors	MD		No Alerts
Sodium dihydrogenorthophosphate	7558-80-7	OP(=O)(O)[O-].[Na+]	Missing Descriptors	Missing Descriptors	Missing Descriptors	Missing Descriptors	MD		No Alerts
2-Methylpropan-2-ol	75-65-0	CC(C)(C)O	Not In Domain	Negative	Negative	Negative	0		No Alerts
Trisodium orthophosphate	7601-54-9	[O-]P(=O)([O-])[O-].[Na+].[Na+].[Na+]	Missing Descriptors	Missing Descriptors	Missing Descriptors	Missing Descriptors	MD		No Alerts
Bornan-2-one [Camphor]	76-22-2	CC1(C2CCC1(C(=O)C2)C)C	Negative	Negative	Negative	Negative	0		No Alerts
Sodium hydrogensulfite	7631-90-5	OS(=O)[O-].[Na+]	Missing Descriptors	Missing Descriptors	Missing Descriptors	Missing Descriptors	MD		No Alerts
Sodium nitrate	7631-99-4	[N+](=O)([O-])[O-].[Na+]	Missing Descriptors	Missing Descriptors	Missing Descriptors	Missing Descriptors	MD		No Alerts
Hydrochloric acid	7647-01-0	[H+].[Cl-]	Missing Descriptors	Missing Descriptors	Missing Descriptors	Missing Descriptors	MD		No Alerts
[WB] Sodium chloride	7647-14-5	[Na+].[Cl-]	Missing Descriptors	Missing Descriptors	Missing Descriptors	Missing Descriptors	MD		No Alerts
Endo-1,7,7-trimethylbicyclo[2.2.1]hept-2-yl acetate	76-49-3	CC(=O)O[C@@H]1C[C@@H]2CC[C@]1(C2(C)C)C	Negative	Negative	Positive	Negative	1		No Alerts		1
Phosphoric acid	7664-38-2	OP(=O)(O)O	Missing Descriptors	Missing Descriptors	Missing Descriptors	Missing Descriptors	MD		No Alerts
Ammonia, anhydrous	7664-41-7	N	Missing Descriptors	Missing Descriptors	Missing Descriptors	Missing Descriptors	MD		No Alerts
Sulphuric acid	7664-93-9	O=S(O)(O)=O	Missing Descriptors	Missing Descriptors	Missing Descriptors	Missing Descriptors	MD		No Alerts
Natamycin	7681-93-8	CC1CC=CC=CC=CC=CC(CC2C(C(CC(O2)(CC(CC3C(O3)C=CC(=O)O1)O)O)O)C(=O)O)OC4C(C(C(C(O4)C)O)N)O	Positive	Positive	Positive	Positive	4		No Alerts		1
3,4-dihydro-2,5,7,8-tetramethyl-2-(4,8,12-trimethyltridecyl)-2H-benzopyran-6-yl acetate	7695-91-2	CC1=C(C(=C(C2=C1OC(CC2)(C)CCCC(C)CCCC(C)CCCC(C)C)C)OC(=O)C)C	Positive	Negative	Negative	Positive	2		No Alerts		1
Iron sulphate	7720-78-7	[O-]S(=O)(=O)[O-].[Fe+2]	Missing Descriptors	Missing Descriptors	Missing Descriptors	Missing Descriptors	MD		No Alerts
Ammonium dihydrogenorthophosphate	7722-76-1	[H+].[H+].[NH4+].[O-]P([O-])([O-])=O	Missing Descriptors	Missing Descriptors	Missing Descriptors	Missing Descriptors	MD		No Alerts
Hydrogen peroxide	7722-84-1	OO	Negative	Negative	Negative	Negative	0		Plausible		1
Tetrasodium pyrophosphate	7722-88-5	[O-]P(=O)([O-])OP(=O)([O-])[O-].[Na+].[Na+].[Na+].[Na+]	Missing Descriptors	Missing Descriptors	Missing Descriptors	Missing Descriptors	MD		No Alerts
Nitrogen	7727-37-9	N#N	Missing Descriptors	Missing Descriptors	Missing Descriptors	Missing Descriptors	MD		No Alerts
Diammonium peroxodisulphate	7727-54-0	[NH4+].[NH4+].[O-]S(=O)(=O)OOS(=O)(=O)[O-]	Missing Descriptors	Missing Descriptors	Missing Descriptors	Missing Descriptors	MD		No Alerts
Water	7732-18-5	[O]	Missing Descriptors	Missing Descriptors	Missing Descriptors	Missing Descriptors	MD		No Alerts
Sodium sulfate	7757-82-6	[O-]S(=O)(=O)[O-].[Na+].[Na+]	Missing Descriptors	Missing Descriptors	Missing Descriptors	Missing Descriptors	MD		No Alerts
Natriumsulfit	7757-83-7	[O-]S(=O)[O-].[Na+].[Na+]	Missing Descriptors	Missing Descriptors	Missing Descriptors	Missing Descriptors	MD		No Alerts
Pentasodium triphosphate	7758-29-4	[O-]P(=O)([O-])OP(=O)([O-])OP(=O)([O-])[O-].[Na+].[Na+].[Na+].[Na+].[Na+]	Missing Descriptors	Missing Descriptors	Missing Descriptors	Missing Descriptors	MD		No Alerts
Copper(II) sulfate (cupric sulfate)	7758-98-7	[Cu++].[O-]S([O-])(=O)=O	Missing Descriptors	Missing Descriptors	Missing Descriptors	Missing Descriptors	MD		No Alerts
Copper sulphate pentahydrate	7758-99-8	O.O.O.O.O.[O-]S(=O)(=O)[O-].[Cu+2]	Missing Descriptors	Missing Descriptors	Missing Descriptors	Missing Descriptors	MD		No Alerts
Calcium sulfate	7778-18-9	[O-]S(=O)(=O)[O-].[Ca+2]	Missing Descriptors	Missing Descriptors	Missing Descriptors	Missing Descriptors	MD		No Alerts
Kaliumdihydrogenphosphat	7778-77-0	OP(=O)(O)[O-].[K+]	Missing Descriptors	Missing Descriptors	Missing Descriptors	Missing Descriptors	MD		No Alerts
Potassium sulfate	7778-80-5	[O-]S(=O)(=O)[O-].[K+].[K+]	Missing Descriptors	Missing Descriptors	Missing Descriptors	Missing Descriptors	MD		No Alerts
Ammonium sulfate	7783-20-2	O=S([O-])([O-])=O.[NH4+].[NH4+]	Missing Descriptors	Missing Descriptors	Missing Descriptors	Missing Descriptors	MD		No Alerts
Diammonium hydrogenorthophosphate	7783-28-0	[NH4+].[NH4+].OP(=O)([O-])[O-]	Missing Descriptors	Missing Descriptors	Missing Descriptors	Missing Descriptors	MD		No Alerts
(+)-pin-2(3)-ene	7785-70-8	CC1=CC[C@@H]2C[C@H]1C2(C)C	Not In Domain	Not In Domain	Not In Domain	Not In Domain	0		No Alerts
Manganese sulfate	7785-87-7	[O-]S(=O)(=O)[O-].[Mn+2]	Missing Descriptors	Missing Descriptors	Missing Descriptors	Missing Descriptors	MD		No Alerts
Magnesiumchlorid	7786-30-3	[Mg+2].[Cl-].[Cl-]	Missing Descriptors	Missing Descriptors	Missing Descriptors	Missing Descriptors	MD		No Alerts
Calcium hydrogenorthophosphate dihydrate	7789-77-7	O.O.OP(=O)([O-])[O-].[Ca+2]	Missing Descriptors	Missing Descriptors	Missing Descriptors	Missing Descriptors	MD		No Alerts
Citric acid	77-92-9	C(C(=O)O)C(CC(=O)O)(C(=O)O)O	Negative	Negative	Negative	Negative	0		No Alerts
Tris(2-ethylhexyl) phosphate	78-42-2	CCCCC(CC)COP(=O)(OCC(CC)CCCC)OCC(CC)CCCC	Not In Domain	Not In Domain	Not In Domain	Not In Domain	0		Plausible		1
3,6-dimethyloct-4-yne-3,6-diol	78-66-0	CCC(C)(C#CC(C)(CC)O)O	Negative	Negative	Negative	Negative	0		No Alerts
2-methyl-1-propan-1-ol	78-83-1	CC(C)CO	Not In Domain	Negative	Negative	Negative	0		No Alerts
2-butanone	78-93-3	CCC(=O)C	Negative	Negative	Negative	Negative	0		No Alerts
Methyl acetate	79-20-9	CC(=O)OC	Not In Domain	Negative	Not In Domain	Negative	0		No Alerts
L-(+)-lactic acid	79-33-4	C[C@@H](C(=O)O)O	Negative	Negative	Negative	Negative	0		No Alerts
Methacrylic acid	79-41-4	CC(=C)C(=O)O	Negative	Negative	Negative	Negative	0		No Alerts
Camphen	79-92-5	CC1(C2CCC(C2)C1=C)C	Not In Domain	Not In Domain	Not In Domain	Not In Domain	0		No Alerts
Superphosphates	8011-76-5	OP(=O)(O)O.OP(=O)(O)O.[Ca+2]	Missing Descriptors	Missing Descriptors	Missing Descriptors	Missing Descriptors	MD		No Alerts
2,6,6-Trimethylbicyclo[3.1.1]-2-hept-2-ene	80-56-8	CC1=CCC2CC1C2(C)C	Not In Domain	Not In Domain	Not In Domain	Not In Domain	0		No Alerts
Sodium lignosulfonate	8061-51-6	COC1=CC=CC(=C1O)C[C@H](CS(=O)(=O)[O-])OC2=C(C=C(C=C2)CCCS(=O)(=O)[O-])OC.[Na+].[Na+]	Not In Domain	Not In Domain	Not In Domain	Not In Domain	0		No Alerts
Methylmethacrylat	80-62-6	CC(=C)C(=O)OC	Not In Domain	Not In Domain	Not In Domain	Not In Domain	0		No Alerts
9-(2-carboxyphenyl)-3,6-bis(diethylamino)xanthylium chloride [CI Basic Violet 10 / CI-Nr. 45 170]	81-88-9	CCN(CC)C1=CC2=C(C=C1)C(=C3C=CC(=[N+](CC)CC)C=C3O2)C4=CC=CC=C4C(=O)O.[Cl-]	Not In Domain	Not In Domain	Not In Domain	Not In Domain	0		No Alerts
2,6-dimethyl-1,3-dioxan-4-yl acetate	828-00-2	CC1CC(OC(O1)C)OC(=O)C	Not In Domain	Not In Domain	Not In Domain	Not In Domain	0		No Alerts
Diethylphthalat (DEP; Phthals?urediethylester)	84-66-2	CCOC(=O)C1=CC=CC=C1C(=O)OCC	Negative	Negative	Not In Domain	Negative	0		No Alerts
Phenanthrene	85-01-8	C1=CC=C2C(=C1)C=CC3=CC=CC=C32	Not In Domain	Not In Domain	Not In Domain	Not In Domain	0		No Alerts
Tetrabutylammoniumfluoride Trihydrate	87749-50-6	CCCC[N+](CCCC)(CCCC)CCCC.O.O.O.[F-]	Negative	Negative	Negative	Negative	0		No Alerts
Dextrin	9004-53-9	C([C@@H]1[C@H]([C@@H]([C@H](C(O1)O[C@@H]2[C@H](OC([C@@H]([C@H]2O)O)O[C@@H]3[C@H](O[C@@H]([C@@H]([C@H]3O)O)O)CO)CO)O)O)O)O	Positive	Positive	Positive	Positive	4		No Alerts		1
Ethylcellulose	9004-57-3	CCOCC1C(C(C(C(O1)OC)OCC)OCC)OC2C(C(C(C(O2)CO)OC)O)O	Negative	Positive	Positive	Positive	3		No Alerts		1
Maltodextrin	9050-36-6	OCC1OC(OC2C(O)C(O)C(O)OC2CO)C(O)C(O)C1O	Positive	Positive	Negative	Positive	2		No Alerts		1
1,2-Dimethoxybenzen(Z12)	91-16-7	COC1=CC=CC=C1OC	Negative	Positive	Positive	Positive	3		No Alerts		1
Naphthalene	91-20-3	C1=CC=C2C=CC=CC2=C1	Not In Domain	Not In Domain	Not In Domain	Not In Domain	0		No Alerts
Quinoline	91-22-5	C1=CC=C2C(=C1)C=CC=N2	Not In Domain	Not In Domain	Not In Domain	Not In Domain	0		Plausible		1
Biphenyl	92-52-4	C1=C(C=CC=C1)C2=CC=CC=C2	Not In Domain	Not In Domain	Not In Domain	Not In Domain	0		No Alerts
Propyl 4-hydroxybenzoate	94-13-3	CCCOC(=O)C1=CC=C(C=C1)O	Negative	Negative	Negative	Negative	0		No Alerts
Pentanol, branched and linear	94624-12-1	OCCCCC	Negative	Negative	Negative	Negative	0		No Alerts
Indene	95-13-6	C1C=CC2=CC=CC=C21	Not In Domain	Not In Domain	Not In Domain	Negative	0		No Alerts
1,2,4-trimethylbenzene	95-63-6	CC1=CC(=C(C=C1)C)C	Not In Domain	Not In Domain	Not In Domain	Not In Domain	0		No Alerts
γ-butyrolactone	96-48-0	C1CC(=O)OC1	Negative	Negative	Negative	Negative	0		No Alerts
Ethyl lactate	97-64-3	CCOC(=O)C(C)O	Negative	Negative	Negative	Negative	0		No Alerts
N-lauroylsarcosine	97-78-9	CCCCCCCCCCCC(=O)N(C)CC(=O)O	Negative	Negative	Negative	Negative	0		No Alerts
Isobutyl methacrylate	97-86-9	CC(C)COC(=O)C(=C)C	Not In Domain	Not In Domain	Not In Domain	Not In Domain	0		No Alerts
p-menth-1-en-8-ol	98-55-5	CC1=CCC(CC1)C(C)(C)O	Negative	Negative	Negative	Negative	0		No Alerts
Cumene	98-82-8	CC(C)C1=CC=CC=C1	Not In Domain	Not In Domain	Not In Domain	Not In Domain	0		No Alerts
Acetophenone	98-86-2	CC(=O)C1=CC=CC=C1	Negative	Negative	Positive	Positive	2		No Alerts		1
cloquintocet-mexyl (CGA 185072)	99607-70-2	CCCCCC(C)OC(=O)COC1=C2C(=C(C=C1)Cl)C=CC=N2	Positive	Positive	Negative	Positive	3		Plausible		2
Methyl 4-hydroxybenzoate	99-76-3	COC(=O)C1=CC=C(C=C1)O	Negative	Negative	Not In Domain	Negative	0		No Alerts
p-mentha-1,4-diene	99-85-4	CC1=CCC(=CC1)C(C)C	Not In Domain	Not In Domain	Not In Domain	Not In Domain	0		No Alerts
p-mentha-1,3-diene	99-86-5	CC1=CC=C(CC1)C(C)C	Not In Domain	Not In Domain	Not In Domain	Not In Domain	0		No Alerts
p-cymene	99-87-6	CC1=CC=C(C=C1)C(C)C	Not In Domain	Not In Domain	Not In Domain	Not In Domain	0		No Alerts
D-Glucose, 4-O-?-D-galactopyranosyl-, hydrate (1:1)	10039-26-6	C([C@@H]1[C@@H]([C@@H]([C@H]([C@@H](O1)O[C@@H]2[C@H](OC([C@@H]([C@H]2O)O)O)CO)O)O)O)O.O	Positive	Positive	Negative	Positive	3		No Alerts		1
D-Glucose, 4-O- -D-galactopyranosyl-, hydrate (1:1)	64044-51-5
Magnesite	13717-00-5	C(=O)([O-])[O-].[Mg+2]	Not In Domain	Not In Domain	Not In Domain	Not In Domain	0		No Alerts
Magnesium carbonate	546-93-0
Silicium dioxide / Kieselguhr	61790-53-2	O=[Si]=O	Missing Descriptors	Missing Descriptors	Missing Descriptors	Missing Descriptors	MD		No Alerts
Kieselguhr, calcined	91053-39-3
Silicon dioxide	112926-00-8
Amorphus silica	112945-52-5
Cristobalite	14464-46-1
Quartz sand, ([WB] Quarz (SiO2)	14808-60-7
Siliciumdioxid	7631-86-9
4,4-methylendiphenyldiisocyanat (MDI)	101-68-8	C1=CC(=CC=C1CC2=CC=C(C=C2)N=C=O)N=C=O	Not In Domain	Not In Domain	Not In Domain	Not In Domain	0		No Alerts
Methylenediphenyl diisocyanate	26447-40-5
Limestone	1317-65-3	[Ca++].[O-]C([O-])=O	Not In Domain	Not In Domain	Not In Domain	Not In Domain	0		No Alerts
Calcium carbonate	471-34-1
Carbon black [CI Pigment Black 7 / CI-Nr. 77 266]	1333-86-4	[C]	Not In Domain	Not In Domain	Not In Domain	Not In Domain	0		No Alerts
Graphit	7782-42-5
Disodium dihydrogen ethylenediaminetetraacetate	139-33-3	C(CN(CC(=O)[O-])CC(=O)[O-])N(CC(=O)O)CC(=O)O.O.O.[Na+].[Na+]	Negative	Negative	Negative	Negative	0		No Alerts
Ethylenediaminetetraacetic acid disodium salt dihydrate [EDTA disodium dihydrate]	6381-92-6
Sulfuric acid magnesium salt (1:1), monohydrate	14168-73-1	O.[O-]S(=O)(=O)[O-].[Mg+2]	Missing Descriptors	Missing Descriptors	Missing Descriptors	Missing Descriptors	MD		No Alerts
Magnesium sulphate monohydrate	14567-64-7
Propanoic acid	79-09-4	C=CC(=O)O	Negative	Negative	Not In Domain	Negative	0		No Alerts
Acrylic acid	79-10-7
alpha-D-glucose monohydrate	14431-43-7	C([C@@H]1[C@H]([C@@H]([C@H]([C@H](O1)O)O)O)O)O.O	Positive	Positive	Negative	Positive	3		No Alerts		1
D-Glucose, hydrate (1:1)	77938-63-7	C([C@H]([C@H]([C@@H]([C@H](C=O)O)O)O)O)O.O	Negative	Negative	Negative	Negative	0		No Alerts
MD: Missing Descriptors
