# Supplementary material for: Prioritisation of co-formulants and plant protection products for non-dietary risk assessment using NAMs
Source: Arch Toxicol. 2025 Jul 2;99(8):3205–21. doi: 10.1007/s00204-025-04078-0 (PMC12367827; doi:10.1007/s00204-025-04078-0)
Supplement: Supplementary file 4 — Supplementary file4 (XLSX 59 KB) [file 204_2025_4078_MOESM4_ESM.xlsx]

## Sheet: Information
Article name: Prioritisation of co-formulants and plant protection products for risk assessment using NAMs.
Journal name: Archives of Toxicology
Author names: Alkiviadis Stagkos-Georgiadis1,2, Bright Baffour-Duah1,3, Tewes Tralau1 and Denise Bloch1
Affiliation: 1 Department of Pesticides Safety, German Federal Institute for Risk Assessment (BfR), Max-Dohrn-Str. 8-10, 10589 Berlin, Germany
2 University of Potsdam, Institute of Nutritional Science, Department of Nutritional Toxicology, Arthur-Scheunert-Alle 114-116, 14558 Nuthetal, Germany
3University of Potsdam, Institute of Nutritional Science, Department of Food Chemistry, Arthur-Scheunert-Alle 114-116, 14558 Nuthetal, Germany
Email address of corresponding author: Corresponding authors: Alkiviadis.Stagkos-Georgiadis@bfr.bund.de

## Sheet: Scoring
			LEADSCOPE								DEREK
			Human Adverse Urinary Effects Suite								Nephrotoxicity				Bladder toxicity
			Urinary Tract Effects
Chemical name	CAS number	SMILE codes	Bladder Disorder v1 Prediction	Blood in Urine v1 Prediction	Kidney Funct Test Abnorm v1 Prediction	Nephropathy v1 Prediction	Renal Disorder v1 Prediction	Urolithiasis v1 Prediction	Alerts		alpha-2-mu Globulin nephropathy	Kindey disorders	Kidney function-related toxicity	Nephrotoxicity	Bladder disorders	Bladder urothelial huperplasia	Urolithiasis	Alerts		SCORE
N,N'-ethylenedi(stearamide)	110-30-5	CCCCCCCCCCCCCCCCCC(=O)NCCNC(=O)CCCCCCCCCCCCCCCCC	Negative	Negative	Negative	Negative	Negative	Negative	0		No Alerts	No Alerts	No Alerts	Equivocal	No Alerts	No Alerts	No Alerts	Equivocal		1
Mica (Muscovite)	12001-26-2	[O-2].O=[Al]O[Al]=O.O=[Si]=O.[K+].[K+]	Missing Descriptors	Missing Descriptors	Missing Descriptors	Missing Descriptors	Missing Descriptors	Missing Descriptors	MD		No Alerts	No Alerts	No Alerts	No Alerts	No Alerts	No Alerts	No Alerts
Hectorite (clay mineral)	12173-47-6	[Li+].[OH-].[OH-].[O-][Si]12O[Si](O1)(O[Si]3(O[Si](O3)(O2)[O-])[O-])[O-].[Na+].[Mg+2]	Missing Descriptors	Missing Descriptors	Missing Descriptors	Missing Descriptors	Missing Descriptors	Missing Descriptors	MD		No Alerts	No Alerts	No Alerts	No Alerts	No Alerts	No Alerts	No Alerts
Illite	12173-60-3	[OH-].[O-2].[O-2].[O-2].[O-2].[O-2].[O-][Si]12O[Si](O1)(O2)[O-].[O-][Si]12O[Si](O1)(O2)[O-].[O-][Si]12O[Si](O1)(O2)[O-].[O-][Si]12O[Si](O1)(O2)[O-].[O-][Si]12O[Si](O1)(O2)[O-].[O-][Si]12O[Si](O1)(O2)[O-].[O-][Si]12O[Si](O1)(O2)[O-].[F-].[Mg+2].[Al+3].[Al+3].[Al+3].[Al+3].[Al+3].[Al+3].[Al+3].[Al+3].[Al+3].[K+].[K+].[K+].[Fe+2]	Missing Descriptors	Missing Descriptors	Missing Descriptors	Missing Descriptors	Missing Descriptors	Missing Descriptors	MD		No Alerts	No Alerts	No Alerts	No Alerts	No Alerts	No Alerts	No Alerts
2-Ethylhexylglucosid; (2R,3R,4S,4S,6R)-2.(1-Ethylhexyloxy)-6-hydroxymethyl-tetrahydro-pyran-3,4,5-triol	129742-31-0	CCCCCC(CC)OC1C(C(C(C(O1)CO)O)O)O	Negative	Negative	Negative	Negative	Negative	Negative	0		No Alerts	No Alerts	No Alerts	No Alerts	No Alerts	No Alerts	No Alerts
Zeolites	1318-02-1	O=[Al]O[Al]=O.O=[Si]=O	Missing Descriptors	Missing Descriptors	Missing Descriptors	Missing Descriptors	Missing Descriptors	Missing Descriptors	MD		No Alerts	No Alerts	No Alerts	No Alerts	No Alerts	No Alerts	No Alerts
Montmorillonite	1318-93-0	O.[O-2].[O-2].[O-2].O=[Si]=O.O=[Si]=O.O=[Si]=O.O=[Si]=O.[Al+3].[Al+3]	Missing Descriptors	Missing Descriptors	Missing Descriptors	Missing Descriptors	Missing Descriptors	Missing Descriptors	MD		No Alerts	No Alerts	No Alerts	No Alerts	No Alerts	No Alerts	No Alerts
Sodium naphthalenesulphonate	1321-69-3	C1=CC=C2C(=C1)C=CC=C2S(=O)(=O)[O-].[Na+]	Negative	Not In Domain	Not In Domain	Negative	Not In Domain	Negative	0		No Alerts	No Alerts	No Alerts	No Alerts	No Alerts	No Alerts	No Alerts
Gypsum	13397-24-5	O.O.[O-]S(=O)(=O)[O-].[Ca+2]	Missing Descriptors	Missing Descriptors	Missing Descriptors	Missing Descriptors	Missing Descriptors	Missing Descriptors	MD		No Alerts	No Alerts	No Alerts	No Alerts	No Alerts	No Alerts	No Alerts
Wollastonite (Calcium metasilicate)	13983-17-0	[O-][Si](=O)[O-].[Ca+2]	Missing Descriptors	Missing Descriptors	Missing Descriptors	Missing Descriptors	Missing Descriptors	Missing Descriptors	MD		No Alerts	No Alerts	No Alerts	No Alerts	No Alerts	No Alerts	No Alerts
Tremolite	14567-73-8	[OH-].[OH-].[O-][Si]([O-])([O-])O[Si](=O)O[Si]([O-])([O-])O[Si](=O)O[Si]([O-])([O-])O[Si]([O-])([O-])O[Si](=O)O[Si]([O-])([O-])[O-].[Mg+2].[Mg+2].[Mg+2].[Mg+2].[Mg+2].[Ca+2].[Ca+2]	Missing Descriptors	Missing Descriptors	Missing Descriptors	Missing Descriptors	Missing Descriptors	Missing Descriptors	MD		No Alerts	No Alerts	No Alerts	No Alerts	No Alerts	No Alerts	No Alerts
Talc	14807-96-6	O.O=[Mg].O=[Mg].O=[Mg].O=[Si]=O.O=[Si]=O.O=[Si]=O.O=[Si]=O	Missing Descriptors	Missing Descriptors	Missing Descriptors	Missing Descriptors	Missing Descriptors	Missing Descriptors	MD		No Alerts	No Alerts	No Alerts	No Alerts	No Alerts	No Alerts	No Alerts
Dolomite (Calcium magnesium dicarbonate)	16389-88-1	C(=O)([O-])[O-].C(=O)([O-])[O-].[Mg+2].[Ca+2]	Not In Domain	Not In Domain	Not In Domain	Not In Domain	Not In Domain	Not In Domain	0		No Alerts	No Alerts	No Alerts	No Alerts	No Alerts	No Alerts	No Alerts
Acetic acid ethenyl ester,1-ethenyl-2-pyrrolidinone	25086-89-9	CC(=O)OC=C.C=CN1CCCC1=O	Missing Descriptors	Missing Descriptors	Missing Descriptors	Missing Descriptors	Missing Descriptors	Missing Descriptors	MD		No Alerts	No Alerts	No Alerts	No Alerts	No Alerts	No Alerts	No Alerts
Disodium 2,2'(or 3,3')-oxybis[5(or 2)-dodecylbenzenesulphonate]	25167-32-2	CCCCCCCCCCCCC1=C(C=CC=C1S(=O)(=O)O)OC2=C(C(=CC=C2)S(=O)(=O)[O-])CCCCCCCCCCCC.[Na+]	Not In Domain	Not In Domain	Not In Domain	Not In Domain	Not In Domain	Not In Domain	0		No Alerts	No Alerts	No Alerts	No Alerts	No Alerts	No Alerts	No Alerts
Sodium butylnaphthalenesulphonate	25638-17-9	CCCCC1=CC2=C(C=CC=C2S(=O)(=O)[O-])C=C1.[Na+]	Not In Domain	Not In Domain	Not In Domain	Not In Domain	Not In Domain	Not In Domain	0		No Alerts	No Alerts	No Alerts	No Alerts	No Alerts	No Alerts	No Alerts
Polyethylene glycol dilaurate	9005-02-1	CCCCCCCCCCCC(=O)OCCOC(=O)CCCCCCCCCCC	Negative	Negative	Negative	Negative	Negative	Negative	0		No Alerts	No Alerts	No Alerts	No Alerts	No Alerts	No Alerts	No Alerts
1-Tetradecanaminium, N-(carboxymethyl)-N,N-dimethyl, inner salt	2601-33-4	CCCCCCCCCCCCCC[N+](C)(C)CC(=O)[O-]	Negative	Negative	Negative	Negative	Negative	Negative	0		No Alerts	No Alerts	No Alerts	No Alerts	No Alerts	No Alerts	No Alerts
2-(tricylcoxy) ethyl dihydrogen phosphate	9046-01-9	CCCCCCCCCCCCCOCCOP(=O)(O)O	Negative	Negative	Not In Domain	Not In Domain	Not In Domain	Negative	0		No Alerts	No Alerts	No Alerts	Equivocal	No Alerts	No Alerts	No Alerts	Equivocal		1
Sodium methylnaphthalenesulphonate	26264-58-4	CC1=C(C2=CC=CC=C2C=C1)S(=O)(=O)[O-].[Na+]	Not In Domain	Not In Domain	Not In Domain	Not In Domain	Not In Domain	Not In Domain	0		No Alerts	No Alerts	No Alerts	No Alerts	No Alerts	No Alerts	No Alerts
Ethylenediamine, ethoxylated and propoxylated	26316-40-5	CC1CO1.C1CO1.C(CN)N	Missing Descriptors	Missing Descriptors	Missing Descriptors	Missing Descriptors	Missing Descriptors	Missing Descriptors	MD		No Alerts	No Alerts	No Alerts	Equivocal	No Alerts	No Alerts	No Alerts	Equivocal		1
(Z)-Octadec-9-enylamine, ethoxylated	26635-93-8	CCCCCCCC/C=C\CCCCCCCCN(OCCO)OCCO	Negative	Negative	Not In Domain	Not In Domain	Negative	Not In Domain	0		No Alerts	No Alerts	No Alerts	No Alerts	No Alerts	No Alerts	No Alerts
Sodium dimethylnaphthalenesulphonate	27178-87-6	CC1=CC2=CC=CC=C2C(=C1C)S(=O)(=O)[O-].[Na+]	Not In Domain	Not In Domain	Not In Domain	Not In Domain	Not In Domain	Not In Domain	0		No Alerts	No Alerts	No Alerts	No Alerts	No Alerts	No Alerts	No Alerts
Disodium dodecyl(sulphonatophenoxy)benzenesulphonate	28519-02-0	CCCCCCCCCCCCC1=C(C=CC=C1S(=O)(=O)O)OC2=CC=CC=C2S(=O)(=O)O	Not In Domain	Not In Domain	Not In Domain	Not In Domain	Not In Domain	Not In Domain	0		No Alerts	No Alerts	No Alerts	No Alerts	No Alerts	No Alerts	No Alerts
N-(4-ethoxyphenyl)-3-hydroxy-4-[(2,4,5-trichlorophenyl)azo]naphthalene-2-carboxamide	5012-29-3	CCOC1=CC=C(C=C1)NC(=O)C2=CC3=CC=CC=C3C(=C2O)N=NC4=CC(=C(C=C4Cl)Cl)Cl	Negative	Negative	Negative	Negative	Negative	Negative	0		No Alerts	No Alerts	No Alerts	Plausible	No Alerts	No Alerts	No Alerts	Plausible		1
Isopropylamine sulfate	60828-92-4	CC(C)N.OS(=O)(=O)O	Negative	Not In Domain	Not In Domain	Not In Domain	Not In Domain	Not In Domain	0		No Alerts	No Alerts	No Alerts	No Alerts	No Alerts	No Alerts	No Alerts
Castor oil, ethoxylated	61791-12-6	CCCCCCC(O)C/C=C\CCCCCCCOC(=O)OCCOCC(OCCOC(=O)OCCCCCCC/C=C\CC(O)CCCCCC)COCCOC(=O)OCCCCCCC/C=C\CC(O)CCCCCC	Negative	Negative	Not In Domain	Negative	Negative	Negative	0		No Alerts	No Alerts	No Alerts	Equivocal	No Alerts	No Alerts	No Alerts	Equivocal		1
Pentaerythritol tetrakis(3-(3,5-di-tert-butyl-4-hydroxyphenyl)propionate)	6683-19-8	CC(C)(C)C1=CC(=CC(=C1O)C(C)(C)C)CCC(=O)OCC(COC(=O)CCC2=CC(=C(C(=C2)C(C)(C)C)O)C(C)(C)C)(COC(=O)CCC3=CC(=C(C(=C3)C(C)(C)C)O)C(C)(C)C)COC(=O)CCC4=CC(=C(C(=C4)C(C)(C)C)O)C(C)(C)C	Negative	Negative	Negative	Negative	Negative	Negative	0		No Alerts	No Alerts	No Alerts	Equivocal	No Alerts	No Alerts	No Alerts	Equivocal		1
Polyurethan-Harz	67815-81-0	CC(C)(CO)CO.C(CCCN=C=O)CCN=C=O.C(CCCO)CCO.C(CCC(=O)O)CC(=O)O.C(CN)N.C(CNCCS(=O)(=O)[O-])N.[Na+]	Missing Descriptors	Missing Descriptors	Missing Descriptors	Missing Descriptors	Missing Descriptors	Missing Descriptors	MD		No Alerts	No Alerts	No Alerts	Equivocal	No Alerts	No Alerts	No Alerts	Equivocal		1
D-Glucopyranose, oligomers, decyl octyl glycosides	68515-73-1	CCCCCCCCCCOC1[C@@H]([C@H]([C@@H]([C@H](O1)CO)O)O)O	Negative	Negative	Negative	Negative	Negative	Negative	0		No Alerts	No Alerts	No Alerts	No Alerts	No Alerts	No Alerts	No Alerts
N,N'-bis(2,2,6,6-tetramethylpiperidin-4-yl)hexane-1,6-diamine; 2,4,6-trichloro-1,3,5-triazine; 2,4,4-trimethylpentan-2-amine	71878-19-8	CC1(CC(CC(N1)(C)C)NCCCCCCNC2CC(NC(C2)(C)C)(C)C)C.CC(C)(C)CC(C)(C)N.C1(=NC(=NC(=N1)Cl)Cl)Cl	Missing Descriptors	Missing Descriptors	Missing Descriptors	Missing Descriptors	Missing Descriptors	Missing Descriptors	MD		No Alerts	No Alerts	No Alerts	No Alerts	No Alerts	No Alerts	No Alerts
Bumetrizole	3896-11-5	CC1=CC(=C(C(=C1)N2N=C3C=CC(=CC3=N2)Cl)O)C(C)(C)C	Negative	Not In Domain	Negative	Not In Domain	Not In Domain	Negative	0		No Alerts	No Alerts	No Alerts	No Alerts	No Alerts	No Alerts	No Alerts
Lecithins, soybean	8030-76-0	CCCCCCCCCCCCCCCC(=O)OCC(COP(=O)([O-])OCC[N+](C)(C)C)OC(=O)CCCCCCC/C=C\C/C=C\CCCCC	Negative	Negative	Negative	Negative	Negative	Negative	0		No Alerts	No Alerts	No Alerts	No Alerts	No Alerts	No Alerts	No Alerts
Calcium lignosulfonate	8061-52-7	COC1=CC=CC(=C1O)CC(CS(=O)(=O)[O-])OC2=C(C=C(C=C2)CCCS(=O)(=O)[O-])OC.[Ca+2]	Negative	Positive	Not In Domain	Negative	Not In Domain	Negative	1		No Alerts	No Alerts	No Alerts	No Alerts	No Alerts	No Alerts	No Alerts			1
Bentonite, sodian	85049-30-5	O.[O-2].[O-2].[O-2].[O-2].[O-2].[O-2].[O-2].[O-2].[O-2].[O-2].[O-2].[O-2].[Na+].[Na+].[Al+3].[Al+3].[Si+4].[Si+4].[Si+4].[Si+4]	Missing Descriptors	Missing Descriptors	Missing Descriptors	Missing Descriptors	Missing Descriptors	Missing Descriptors	MD		No Alerts	No Alerts	No Alerts	No Alerts	No Alerts	No Alerts	No Alerts
Polyethylene glycol p-(1,1,3,3-tetramethylbutyl)phenyl ether	9002-93-1	CC(C)(C)CC(C)(C)C1=CC=C(C=C1)OCCO	Negative	Negative	Negative	Negative	Not In Domain	Negative	0		No Alerts	No Alerts	No Alerts	No Alerts	No Alerts	No Alerts	No Alerts
Carboxymethyl cellulose sodium salt	9004-32-4	CC(=O)[O-].C(C(C(C(C(C=O)O)O)O)O)O.[Na+]	Missing Descriptors	Missing Descriptors	Missing Descriptors	Missing Descriptors	Missing Descriptors	Missing Descriptors	MD		No Alerts	No Alerts	No Alerts	Equivocal	No Alerts	No Alerts	No Alerts	Equivocal		1
Cellulose	9004-34-6	C(C1[C@H](C(C(C(O1)O)O)O)O[C@H]2C(C(C(C(O2)CO)O)O)O)O	Negative	Negative	Negative	Positive	Positive	Negative	2		No Alerts	No Alerts	No Alerts	No Alerts	No Alerts	No Alerts	No Alerts			1
Cellulose, 2-hydroxyethyl ether	9004-62-0	CC1C(C(C(C(O1)CO)OC2C(C(C(C(O2)COC3C(C(C(C(O3)CO)OC)O)O)OC4C(C(C(C(O4)CO)OC)O)OCCO)O)O)O)O	Negative	Negative	Positive	Negative	Positive	Negative	2		No Alerts	No Alerts	No Alerts	Equivocal	No Alerts	No Alerts	No Alerts	Equivocal		2
Cellulose, methyl ether	9004-67-5	COCC1[C@H](C(C(C(O1)OC)OC)OC)O[C@H]2C(C(C(C(O2)COC)OC)OC)OC	Negative	Negative	Negative	Negative	Negative	Negative	0		No Alerts	No Alerts	No Alerts	No Alerts	No Alerts	No Alerts	No Alerts
Hexadecan- l-ol, ethoxylated	9004-95-9	CCCCCCCCCCCCCCCCOCCOCCOCCOCCOCCOCCOCCOCCOCCOCCOCCOCCOCCOCCOCCOCCOCCOCCOCCOCCO	Negative	Negative	Not In Domain	Negative	Negative	Negative	0		No Alerts	No Alerts	No Alerts	Equivocal	No Alerts	No Alerts	No Alerts	Equivocal		1
Oleic acid, ethoxylated	9004-96-0	CCCCCCCC/C=C\CCCCCCCC(=O)OCCO	Negative	Negative	Negative	Negative	Negative	Negative	0		No Alerts	No Alerts	No Alerts	No Alerts	No Alerts	No Alerts	No Alerts
Octadecan-1-ol, ethoxylated	9005-00-9	CCCCCCCCCCCCCCCCCCOCCO	Negative	Negative	Not In Domain	Negative	Negative	Negative	0		No Alerts	No Alerts	No Alerts	Equivocal	No Alerts	No Alerts	No Alerts	Equivocal		1
Sorbitan monolaurate, ethoxylated	9005-64-5	CCCCCCCCCCCC(=O)OCCOCC(C1C(C(CO1)OCCO)OCCO)OCCO	Negative	Negative	Negative	Negative	Negative	Negative	0		No Alerts	No Alerts	No Alerts	Equivocal	No Alerts	No Alerts	No Alerts	Equivocal		1
Sorbitan monooleate, ethoxylated	9005-65-6	CCCCCCCCC=CCCCCCCCC(=O)OCCOCC(C1C(C(CO1)OCCO)OCCO)OCCO	Negative	Negative	Negative	Negative	Negative	Negative	0		No Alerts	No Alerts	No Alerts	Equivocal	No Alerts	No Alerts	No Alerts	Equivocal		1
Sorbitan monostearate, ethoxylated	9005-67-8	CCCCCCCCCCCC(=O)OC[C@H]([C@@H]1[C@@H]([C@H](CO1)OCCO)OCCO)O	Negative	Negative	Negative	Negative	Negative	Negative	0		No Alerts	No Alerts	No Alerts	Equivocal	No Alerts	No Alerts	No Alerts	Equivocal		1
Starch	9005-84-9	C([C@@H]1[C@H]([C@@H]([C@H]([C@H](O1)O[C@@H]2[C@H](O[C@@H]([C@@H]([C@H]2O)O)O)CO)O)O)O)O	Negative	Negative	Negative	Positive	Positive	Negative	2		No Alerts	No Alerts	No Alerts	No Alerts	No Alerts	No Alerts	No Alerts			1
Poly[ethene-co-(ethyl 2-propenoate)]	9010-86-0	CCOC(=O)C=C.C=C	Missing Descriptors	Missing Descriptors	Missing Descriptors	Missing Descriptors	Missing Descriptors	Missing Descriptors	MD		No Alerts	No Alerts	No Alerts	No Alerts	No Alerts	No Alerts	No Alerts
Perlite	93763-70-3	O.O.O.O.O.[O-2].[O-2].[O-2].[O-2].[O-2].[O-2].[O-2].[O-2].[O-2].[O-2].[O-2].O=[Si]=O.O=[Si]=O.O=[Si]=O.O=[Si]=O.O=[Si]=O.O=[Si]=O.O=[Si]=O.O=[Si]=O.O=[Si]=O.O=[Si]=O.O=[Si]=O.O=[Si]=O.O=[Si]=O.O=[Si]=O.O=[Si]=O.O=[Si]=O.O=[Si]=O.O=[Si]=O.O=[Si]=O.O=[Si]=O.O=[Si]=O.O=[Si]=O.O=[Si]=O.O=[Si]=O.O=[Si]=O.O=[Si]=O.O=[Si]=O.O=[Si]=O.O=[Si]=O.O=[Si]=O.[Na+].[Na+].[Al+3].[Al+3].[Al+3].[Al+3].[Al+3].[Al+3]…	Missing Descriptors	Missing Descriptors	Missing Descriptors	Missing Descriptors	Missing Descriptors	Missing Descriptors	MD		No Alerts	No Alerts	No Alerts	No Alerts	No Alerts	No Alerts	No Alerts
Cyclohexapentylose	10016-20-3	C([C@@H]1[C@@H]2[C@@H]([C@H]([C@H](O1)O[C@@H]3[C@H](O[C@@H]([C@@H]([C@H]3O)O)O[C@@H]4[C@H](O[C@@H]([C@@H]([C@H]4O)O)O[C@@H]5[C@H](O[C@@H]([C@@H]([C@H]5O)O)O[C@@H]6[C@H](O[C@@H]([C@@H]([C@H]6O)O)O[C@@H]7[C@H](O[C@H](O2)[C@@H]([C@H]7O)O)CO)CO)CO)CO)CO)O)O)O	Negative	Negative	Positive	Positive	Positive	Negative	3		No Alerts	No Alerts	No Alerts	No Alerts	No Alerts	No Alerts	No Alerts			1
Phosphoric acid, disodium salt, dihydrate	10028-24-7	O.O.OP(=O)([O-])[O-].[Na+].[Na+]	Missing Descriptors	Missing Descriptors	Missing Descriptors	Missing Descriptors	Missing Descriptors	Missing Descriptors	MD		No Alerts	No Alerts	No Alerts	No Alerts	No Alerts	No Alerts	No Alerts
Sodium bisulfate monohydrate	10034-88-5	O.OS(=O)(=O)[O-].[Na+]	Missing Descriptors	Missing Descriptors	Missing Descriptors	Missing Descriptors	Missing Descriptors	Missing Descriptors	MD		No Alerts	No Alerts	No Alerts	No Alerts	No Alerts	No Alerts	No Alerts
Sulfuric acid magnesium salt (1:1), heptahydrate	10034-99-8	O.O.O.O.O.O.O.[O-]S(=O)(=O)[O-].[Mg+2]	Missing Descriptors	Missing Descriptors	Missing Descriptors	Missing Descriptors	Missing Descriptors	Missing Descriptors	MD		No Alerts	No Alerts	No Alerts	No Alerts	No Alerts	No Alerts	No Alerts
Dinatriumhydrogenphosphat, Dodecahydrat	10039-32-4	O.O.O.O.O.O.O.O.O.O.O.O.OP(=O)([O-])[O-].[Na+].[Na+]	Missing Descriptors	Missing Descriptors	Missing Descriptors	Missing Descriptors	Missing Descriptors	Missing Descriptors	MD		No Alerts	No Alerts	No Alerts	No Alerts	No Alerts	No Alerts	No Alerts
Ethylbenzene	100-41-4	CCC1=CC=CC=C1	Negative	Not In Domain	Not In Domain	Not In Domain	Not In Domain	Not In Domain	0		No Alerts	No Alerts	No Alerts	No Alerts	No Alerts	No Alerts	No Alerts
Styrene	100-42-5	C=CC1=CC=CC=C1	Not In Domain	Not In Domain	Not In Domain	Not In Domain	Not In Domain	Not In Domain	0		No Alerts	No Alerts	No Alerts	Equivocal	No Alerts	No Alerts	No Alerts	Equivocal		1
Calcium chloride	10043-52-4	[Cl-].[Cl-].[Ca+2]	Missing Descriptors	Missing Descriptors	Missing Descriptors	Missing Descriptors	Missing Descriptors	Missing Descriptors	MD		No Alerts	No Alerts	No Alerts	No Alerts	No Alerts	No Alerts	No Alerts
Phosphoric acid, monosodium salt, monohydrate	10049-21-5	O.OP(=O)(O)[O-].[Na+]	Missing Descriptors	Missing Descriptors	Missing Descriptors	Missing Descriptors	Missing Descriptors	Missing Descriptors	MD		No Alerts	No Alerts	No Alerts	No Alerts	No Alerts	No Alerts	No Alerts
Benzyl alcohol	100-51-6	OCC1=CC=CC=C1	Negative	Negative	Negative	Negative	Negative	Negative	0		No Alerts	No Alerts	No Alerts	No Alerts	No Alerts	No Alerts	No Alerts
Benzaldehyd	100-52-7	C1=CC=C(C=C1)C=O	Negative	Not In Domain	Negative	Negative	Not In Domain	Not In Domain	0		No Alerts	No Alerts	No Alerts	No Alerts	No Alerts	No Alerts	No Alerts
2,2-dimethyl-1,3-dioxolan-4-ylmethanol	100-79-8	CC1(OCC(O1)CO)C	Negative	Not In Domain	Not In Domain	Not In Domain	Not In Domain	Not In Domain	0		No Alerts	No Alerts	No Alerts	No Alerts	No Alerts	No Alerts	No Alerts
1,3,5,7-Tetraaza-adamantane	100-97-0	C1N2CN3CN1CN(C2)C3	Negative	Negative	Negative	Negative	Negative	Positive	1		No Alerts	No Alerts	No Alerts	No Alerts	No Alerts	No Alerts	No Alerts			1
Phosphoric acid, trisodium salt, dodecahydrate	10101-89-0	O.O.O.O.O.O.O.O.O.O.O.O.[O-]P(=O)([O-])[O-].[Na+].[Na+].[Na+]	Missing Descriptors	Missing Descriptors	Missing Descriptors	Missing Descriptors	Missing Descriptors	Missing Descriptors	MD		No Alerts	No Alerts	No Alerts	No Alerts	No Alerts	No Alerts	No Alerts
Diphenyl ether	101-84-8	C1=CC=C(C=C1)OC2=CC=CC=C2	Not In Domain	Not In Domain	Not In Domain	Not In Domain	Not In Domain	Not In Domain	0		No Alerts	No Alerts	No Alerts	No Alerts	No Alerts	No Alerts	No Alerts
dl-alpha tocopherol	10191-41-0	CC1=C(C2=C(CCC(O2)(C)CCCC(C)CCCC(C)CCCC(C)C)C(=C1O)C)C	Positive	Negative	Negative	Negative	Negative	Negative	1		No Alerts	No Alerts	No Alerts	No Alerts	No Alerts	No Alerts	No Alerts			1
Maleic acid, potassium salt	10237-70-4	C(=C\C(=O)[O-])\C(=O)[O-].[K+].[K+]	Not In Domain	Negative	Negative	Negative	Negative	Positive	1		No Alerts	No Alerts	No Alerts	No Alerts	No Alerts	No Alerts	No Alerts			1
Triethanolamin	102-71-6	C(CO)N(CCO)CCO	Negative	Negative	Negative	Negative	Negative	Negative	0		No Alerts	No Alerts	No Alerts	No Alerts	No Alerts	No Alerts	No Alerts
Triacetin	102-76-1	CC(=O)OCC(COC(=O)C)OC(=O)C	Negative	Negative	Negative	Negative	Negative	Negative	0		No Alerts	No Alerts	No Alerts	No Alerts	No Alerts	No Alerts	No Alerts
1,3,5-triazin-1,3,5(2H,4H,6H)-triethanol	4719-04-4	OCCN1CN(CCO)CN(CCO)C1	Negative	Negative	Negative	Negative	Negative	Negative	0		No Alerts	No Alerts	No Alerts	No Alerts	No Alerts	No Alerts	No Alerts
2-ethylhexyl acrylate	103-11-7	CCCCC(CC)COC(=O)C=C	Negative	Negative	Not In Domain	Not In Domain	Not In Domain	Negative	0		No Alerts	No Alerts	No Alerts	No Alerts	No Alerts	No Alerts	No Alerts
Propylbenzene	103-65-1	CCCC1=CC=CC=C1	Negative	Not In Domain	Not In Domain	Not In Domain	Not In Domain	Not In Domain	0		No Alerts	No Alerts	No Alerts	No Alerts	No Alerts	No Alerts	No Alerts
Magnesium nitrate	10377-60-3	[N+](=O)([O-])[O-].[N+](=O)([O-])[O-].[Mg+2]	Missing Descriptors	Missing Descriptors	Missing Descriptors	Missing Descriptors	Missing Descriptors	Missing Descriptors	MD		No Alerts	No Alerts	No Alerts	No Alerts	No Alerts	No Alerts	No Alerts
Cinnamaldehyde	104-55-2	C1=CC=C(C=C1)C=CC=O	Not In Domain	Not In Domain	Not In Domain	Not In Domain	Not In Domain	Not In Domain	0		No Alerts	No Alerts	No Alerts	No Alerts	No Alerts	No Alerts	No Alerts
2-Ethylhexan-1-ol	104-76-7	CCCCC(CC)CO	Not In Domain	Negative	Not In Domain	Not In Domain	Not In Domain	Negative	0		No Alerts	No Alerts	No Alerts	No Alerts	No Alerts	No Alerts	No Alerts
Strontium chloride	10476-85-4	[Cl-].[Cl-].[Sr++]	Missing Descriptors	Missing Descriptors	Missing Descriptors	Missing Descriptors	Missing Descriptors	Missing Descriptors	MD		No Alerts	No Alerts	No Alerts	No Alerts	No Alerts	No Alerts	No Alerts
Ethanol, 2,2',2'-nitrilotris-, compd. with ?-[2,4,6-tris(1-phenylethyl)phenyl]-?-hydroxypoly(oxy-1,2-ethanediyl) phosphate	105362-40-1	CC(C1=CC=CC=C1)C2=CC(=C(C(=C2)C(C)C3=CC=CC=C3)OCCO)C(C)C4=CC=CC=C4.C(CO)N(CCO)CCO.OP(=O)(O)O	Negative	Negative	Negative	Negative	Not In Domain	Negative	0		No Alerts	No Alerts	No Alerts	No Alerts	No Alerts	No Alerts	No Alerts
epsilon-caprolactam	105-60-2	C1CCC(=O)NCC1	Negative	Negative	Negative	Negative	Negative	Negative	0		No Alerts	No Alerts	No Alerts	No Alerts	No Alerts	No Alerts	No Alerts
Geranyl acetate	105-87-3	CC(=CCC/C(=C/COC(=O)C)/C)C	Negative	Negative	Negative	Negative	Not In Domain	Negative	0		No Alerts	No Alerts	No Alerts	No Alerts	No Alerts	No Alerts	No Alerts
3,7-dimethyloctan-1-ol	106-21-8	CC(C)CCCC(C)CCO	Not In Domain	Negative	Not In Domain	Not In Domain	Negative	Negative	0		No Alerts	No Alerts	No Alerts	No Alerts	No Alerts	No Alerts	No Alerts
Geraniol	106-24-1	CC(C)=CCC\C(C)=C\CO	Negative	Not In Domain	Not In Domain	Not In Domain	Not In Domain	Negative	0		No Alerts	No Alerts	No Alerts	No Alerts	No Alerts	No Alerts	No Alerts
Dimethyl succinate	106-65-0	COC(=O)CCC(=O)OC	Not In Domain	Negative	Not In Domain	Negative	Negative	Negative	0		No Alerts	No Alerts	No Alerts	No Alerts	No Alerts	No Alerts	No Alerts
Butane	106-97-8	CCCC	Not In Domain	Not In Domain	Not In Domain	Not In Domain	Not In Domain	Not In Domain	0		No Alerts	No Alerts	No Alerts	No Alerts	No Alerts	No Alerts	No Alerts
Buta-1,3-diene	106-99-0	C=CC=C	Not In Domain	Not In Domain	Not In Domain	Not In Domain	Not In Domain	Not In Domain	0		No Alerts	No Alerts	No Alerts	No Alerts	No Alerts	No Alerts	No Alerts
Ethylenediamine	107-15-3	C(CN)N	Negative	Negative	Negative	Negative	Negative	Negative	0		No Alerts	No Alerts	No Alerts	Equivocal	No Alerts	No Alerts	No Alerts	Equivocal		1
Adipohydrazide	1071-93-8	C(CCC(=O)NN)CC(=O)NN	Negative	Negative	Not In Domain	Negative	Not In Domain	Negative	0		No Alerts	No Alerts	No Alerts	Equivocal	No Alerts	No Alerts	No Alerts	Equivocal		1
Ethylene glycol	107-21-1	C(CO)O	Negative	Not In Domain	Not In Domain	Not In Domain	Not In Domain	Not In Domain	0		No Alerts	No Alerts	No Alerts	Equivocal	No Alerts	No Alerts	No Alerts	Equivocal		1
Glyoxal	107-22-2	C(=O)C=O	Not In Domain	Not In Domain	Negative	Not In Domain	Negative	Not In Domain	0		No Alerts	No Alerts	No Alerts	No Alerts	No Alerts	No Alerts	No Alerts
2-Methyl-2,4-pentan-diol	107-41-5	CC(CC(C)(C)O)O	Negative	Negative	Negative	Not In Domain	Negative	Negative	0		No Alerts	No Alerts	No Alerts	Equivocal	No Alerts	No Alerts	No Alerts	Equivocal		1
N-methyltaurine	107-68-6	CNCCS(=O)(=O)O	Negative	Positive	Negative	Not In Domain	Not In Domain	Negative	1		No Alerts	No Alerts	No Alerts	No Alerts	No Alerts	No Alerts	No Alerts			1
1-Methoxy-2-propanol	107-98-2	CC(COC)O	Not In Domain	Negative	Not In Domain	Negative	Not In Domain	Not In Domain	0		No Alerts	No Alerts	No Alerts	Equivocal	No Alerts	No Alerts	No Alerts	Equivocal		1
Vinyl acetate	108-05-4	CC(=O)OC=C	Negative	Not In Domain	Not In Domain	Negative	Not In Domain	Negative	0		No Alerts	No Alerts	No Alerts	No Alerts	No Alerts	No Alerts	No Alerts
Propylene carbonate	108-32-7	CC1COC(=O)O1	Not In Domain	Not In Domain	Not In Domain	Not In Domain	Not In Domain	Not In Domain	0		No Alerts	No Alerts	No Alerts	No Alerts	No Alerts	No Alerts	No Alerts
Mesitylene	108-67-8	CC1=CC(=CC(=C1)C)C	Negative	Not In Domain	Not In Domain	Not In Domain	Not In Domain	Not In Domain	0		No Alerts	No Alerts	No Alerts	No Alerts	No Alerts	No Alerts	No Alerts
Toluene	108-88-3	CC1=CC=CC=C1	Negative	Negative	Negative	Negative	Negative	Negative	0		No Alerts	No Alerts	No Alerts	No Alerts	No Alerts	No Alerts	No Alerts
Cyclohexanone	108-94-1	C1CCC(=O)CC1	Negative	Negative	Negative	Negative	Negative	Negative	0		No Alerts	No Alerts	No Alerts	No Alerts	No Alerts	No Alerts	No Alerts
Phenol	108-95-2	C1=CC=C(C=C1)O	Negative	Negative	Negative	Negative	Negative	Negative	0		No Alerts	No Alerts	No Alerts	No Alerts	No Alerts	No Alerts	No Alerts
Pentane	109-66-0	CCCCC	Not In Domain	Not In Domain	Not In Domain	Not In Domain	Not In Domain	Not In Domain	0		No Alerts	No Alerts	No Alerts	No Alerts	No Alerts	No Alerts	No Alerts
2-methylaminoethanol	109-83-1	CNCCO	Negative	Not In Domain	Negative	Not In Domain	Not In Domain	Negative	0		No Alerts	No Alerts	No Alerts	No Alerts	No Alerts	No Alerts	No Alerts
Fumaric acid	110-17-8	C(=C/C(=O)O)\C(=O)O	Negative	Negative	Negative	Negative	Negative	Negative	0		No Alerts	No Alerts	No Alerts	No Alerts	No Alerts	No Alerts	No Alerts
Isopropyl myristate	110-27-0	CCCCCCCCCCCCCC(=O)OC(C)C	Negative	Negative	Negative	Negative	Negative	Negative	0		No Alerts	No Alerts	No Alerts	No Alerts	No Alerts	No Alerts	No Alerts
Methyl decanoate	110-42-9	CCCCCCCCCC(=O)OC	Negative	Negative	Negative	Negative	Negative	Negative	0		No Alerts	No Alerts	No Alerts	No Alerts	No Alerts	No Alerts	No Alerts
Hexa-2,4-dienoic acid	110-44-1	C/C=C/C=C/C(=O)O	Not In Domain	Negative	Negative	Negative	Negative	Negative	0		No Alerts	No Alerts	No Alerts	No Alerts	No Alerts	No Alerts	No Alerts
Morpholine	110-91-8	C1COCCN1	Negative	Negative	Negative	Negative	Not In Domain	Negative	0		No Alerts	No Alerts	No Alerts	No Alerts	No Alerts	No Alerts	No Alerts
Diisopropanolamine	110-97-4	CC(CNCC(C)O)O	Negative	Negative	Negative	Negative	Not In Domain	Negative	0		No Alerts	No Alerts	No Alerts	No Alerts	No Alerts	No Alerts	No Alerts
2-methoxy-1-(2-methoxypropoxy)propane; 2-methoxy-1-[(1-methoxypropan-2-yl)oxy]propane	111109-77-4	COCC(C)OCC(C)OC.COC(C)COCC(C)OC	Missing Descriptors	Missing Descriptors	Missing Descriptors	Missing Descriptors	Missing Descriptors	Missing Descriptors	MD		No Alerts	No Alerts	No Alerts	Equivocal	No Alerts	No Alerts	No Alerts	Equivocal		1
Octanoic acid methyl ester	111-11-5	CCCCCCCC(=O)OC	Not In Domain	Negative	Negative	Negative	Negative	Negative	0		No Alerts	No Alerts	No Alerts	No Alerts	No Alerts	No Alerts	No Alerts
Ammonium carbamate	1111-78-0	C(=O)(N)[O-].[NH4+]	Not In Domain	Not In Domain	Not In Domain	Not In Domain	Not In Domain	Not In Domain	0		No Alerts	No Alerts	No Alerts	No Alerts	No Alerts	No Alerts	No Alerts
1-Hexanol	111-27-3	CCCCCCO	Not In Domain	Negative	Not In Domain	Not In Domain	Not In Domain	Negative	0		No Alerts	No Alerts	No Alerts	No Alerts	No Alerts	No Alerts	No Alerts
Glutaral	111-30-8	O=CCCCC=O	Positive	Negative	Negative	Negative	Negative	Negative	1		No Alerts	No Alerts	No Alerts	No Alerts	No Alerts	No Alerts	No Alerts			1
2,2'-iminodi(ethylamine)	111-40-0	C(CNCCN)N	Negative	Not In Domain	Negative	Not In Domain	Not In Domain	Negative	0		No Alerts	No Alerts	No Alerts	Equivocal	No Alerts	No Alerts	No Alerts	Equivocal		1
Diethanolamine	111-42-2	C(CO)NCCO	Negative	Negative	Negative	Negative	Not In Domain	Negative	0		No Alerts	No Alerts	No Alerts	No Alerts	No Alerts	No Alerts	No Alerts
2,2'-oxydiethanol	111-46-6	C(COCCO)O	Not In Domain	Negative	Not In Domain	Negative	Not In Domain	Not In Domain	0		No Alerts	No Alerts	No Alerts	Equivocal	No Alerts	No Alerts	No Alerts	Equivocal		1
Ethyl octadecanoate	111-61-5	CCCCCCCCCCCCCCCCCC(=O)OCC	Negative	Negative	Negative	Negative	Negative	Negative	0		No Alerts	No Alerts	No Alerts	No Alerts	No Alerts	No Alerts	No Alerts
Ethyl oleate	111-62-6	CCCCCCCC/C=C\CCCCCCCC(=O)OCC	Negative	Negative	Negative	Negative	Negative	Negative	0		No Alerts	No Alerts	No Alerts	No Alerts	No Alerts	No Alerts	No Alerts
Methyl dodecanoate	111-82-0	CCCCCCCCCCCC(=O)OC	Negative	Negative	Negative	Negative	Negative	Negative	0		No Alerts	No Alerts	No Alerts	No Alerts	No Alerts	No Alerts	No Alerts
Octylamine	111-86-4	CCCCCCCCN	Negative	Negative	Not In Domain	Not In Domain	Negative	Not In Domain	0		No Alerts	No Alerts	No Alerts	No Alerts	No Alerts	No Alerts	No Alerts
1-Octanol	111-87-5	CCCCCCCCO	Not In Domain	Negative	Not In Domain	Not In Domain	Negative	Negative	0		No Alerts	No Alerts	No Alerts	No Alerts	No Alerts	No Alerts	No Alerts
N,N-dimethyloctanamide	1118-92-9	CCCCCCCC(=O)N(C)C	Negative	Negative	Negative	Negative	Negative	Negative	0		No Alerts	No Alerts	No Alerts	No Alerts	No Alerts	No Alerts	No Alerts
Dimethylglutarat	1119-40-0	COC(=O)CCCC(=O)OC	Not In Domain	Negative	Negative	Negative	Negative	Not In Domain	0		No Alerts	No Alerts	No Alerts	No Alerts	No Alerts	No Alerts	No Alerts
Tetradec-1-ene	1120-36-1	CCCCCCCCCCCCC=C	Not In Domain	Not In Domain	Not In Domain	Not In Domain	Not In Domain	Not In Domain	0		No Alerts	No Alerts	No Alerts	No Alerts	No Alerts	No Alerts	No Alerts
Dodecyldimethylamine	112-18-5	CCCCCCCCCCCCN(C)C	Negative	Negative	Negative	Negative	Negative	Negative	0		No Alerts	No Alerts	No Alerts	No Alerts	No Alerts	No Alerts	No Alerts
2,2'-(ethylenedioxy)diethanol	112-27-6	C(COCCOCCO)O	Not In Domain	Negative	Not In Domain	Negative	Not In Domain	Not In Domain	0		No Alerts	No Alerts	No Alerts	Equivocal	No Alerts	No Alerts	No Alerts	Equivocal		1
Methyl palmitate	112-39-0	CCCCCCCCCCCCCCCC(=O)OC	Negative	Negative	Negative	Negative	Negative	Negative	0		No Alerts	No Alerts	No Alerts	No Alerts	No Alerts	No Alerts	No Alerts
1-Dodecanol	112-53-8	CCCCCCCCCCCCO	Negative	Negative	Not In Domain	Not In Domain	Negative	Negative	0		No Alerts	No Alerts	No Alerts	No Alerts	No Alerts	No Alerts	No Alerts
3,6,9-triazaundecamethylenediamine	112-57-2	C(CNCCNCCNCCN)N	Negative	Not In Domain	Negative	Negative	Not In Domain	Negative	0		No Alerts	No Alerts	No Alerts	Equivocal	No Alerts	No Alerts	No Alerts	Equivocal		1
Methyl stearate	112-61-8	CCCCCCCCCCCCCCCCCC(=O)OC	Negative	Negative	Negative	Negative	Negative	Negative	0		No Alerts	No Alerts	No Alerts	No Alerts	No Alerts	No Alerts	No Alerts
Methyl cis-9-octadecenoate	112-62-9	CCCCCCCC/C=C\CCCCCCCC(=O)OC	Negative	Negative	Negative	Negative	Negative	Negative	0		No Alerts	No Alerts	No Alerts	No Alerts	No Alerts	No Alerts	No Alerts
Methyl linoleate	112-63-0	CCCCC/C=C\C/C=C\CCCCCCCC(=O)OC	Negative	Negative	Negative	Negative	Negative	Negative	0		No Alerts	No Alerts	No Alerts	No Alerts	No Alerts	No Alerts	No Alerts
Dimethyl(tetradecyl)amine	112-75-4	CCCCCCCCCCCCCCN(C)C	Negative	Negative	Negative	Negative	Negative	Negative	0		No Alerts	No Alerts	No Alerts	No Alerts	No Alerts	No Alerts	No Alerts
Oleic acid	112-80-1	CCCCCCCC/C=C\CCCCCCCC(=O)O	Negative	Negative	Negative	Negative	Negative	Negative	0		No Alerts	No Alerts	No Alerts	No Alerts	No Alerts	No Alerts	No Alerts
6-methyl-2-oxoperhydropyrimidin-4-ylurea	1129-42-6	CC1CC(NC(=O)N1)NC(=O)N	Negative	Negative	Negative	Negative	Negative	Negative	0		No Alerts	No Alerts	No Alerts	No Alerts	No Alerts	No Alerts	No Alerts
Methyl 5-(dimethylamino)-2-methyl-5-oxopentanoate	1174627-68-9	CC(CCC(=O)N(C)C)C(=O)OC	Not In Domain	Not In Domain	Not In Domain	Not In Domain	Not In Domain	Not In Domain	0		No Alerts	No Alerts	No Alerts	No Alerts	No Alerts	No Alerts	No Alerts
Ethyl (9Z,12Z,15Z)-9,12,15-octadecatrienoate	1191-41-9	CC/C=C\C/C=C\C/C=C\CCCCCCCC(=O)OCC	Negative	Negative	Negative	Negative	Negative	Negative	0		No Alerts	No Alerts	No Alerts	No Alerts	No Alerts	No Alerts	No Alerts
Sodium tetradecyl sulphate	1191-50-0	CCCCCCCCCCCCCCOS(=O)(=O)[O-].[Na+]	Negative	Negative	Not In Domain	Not In Domain	Not In Domain	Negative	0		No Alerts	No Alerts	No Alerts	No Alerts	No Alerts	No Alerts	No Alerts
Methyl salicylate	119-36-8	COC(=O)C1=CC=CC=C1O	Negative	Negative	Negative	Negative	Negative	Negative	0		No Alerts	No Alerts	No Alerts	Plausible	No Alerts	No Alerts	No Alerts	Plausible		1
Ethyl 4-hydroxybenzoate	120-47-8	CCOC(=O)C1=CC=C(C=C1)O	Negative	Negative	Negative	Negative	Not In Domain	Not In Domain	0		No Alerts	No Alerts	No Alerts	No Alerts	No Alerts	No Alerts	No Alerts
Benzyl benzoate	120-51-4	C1=CC=C(C=C1)COC(=O)C2=CC=CC=C2	Negative	Negative	Negative	Negative	Negative	Negative	0		No Alerts	No Alerts	No Alerts	No Alerts	No Alerts	No Alerts	No Alerts
Ammonium chloride	12125-02-9	[NH4+].[Cl-]	Missing Descriptors	Missing Descriptors	Missing Descriptors	Missing Descriptors	Missing Descriptors	Missing Descriptors	MD		No Alerts	No Alerts	No Alerts	No Alerts	No Alerts	No Alerts	No Alerts
3-ethoxy-4-hydroxybenzaldehyde	121-32-4	CCOC1=C(C=CC(=C1)C=O)O	Negative	Negative	Negative	Negative	Not In Domain	Negative	0		No Alerts	No Alerts	No Alerts	No Alerts	No Alerts	No Alerts	No Alerts
Vanillin	121-33-5	COC1=C(C=CC(=C1)C=O)O	Negative	Not In Domain	Negative	Negative	Not In Domain	Negative	0		No Alerts	No Alerts	No Alerts	No Alerts	No Alerts	No Alerts	No Alerts
Potassium oxide	12136-45-7	[O--].[K+].[K+]	Missing Descriptors	Missing Descriptors	Missing Descriptors	Missing Descriptors	Missing Descriptors	Missing Descriptors	MD		No Alerts	No Alerts	No Alerts	No Alerts	No Alerts	No Alerts	No Alerts
Propyl 3,4,5-trihydroxybenzoate	121-79-9	CCCOC(=O)C1=CC(=C(C(=C1)O)O)O	Negative	Negative	Negative	Negative	Not In Domain	Negative	0		No Alerts	No Alerts	No Alerts	No Alerts	No Alerts	No Alerts	No Alerts
Triisopropanolamin	122-20-3	CC(CN(CC(C)O)CC(C)O)O	Negative	Negative	Negative	Negative	Negative	Negative	0		No Alerts	No Alerts	No Alerts	No Alerts	No Alerts	No Alerts	No Alerts
4-phenylbutenone	122-57-6	CC(=O)/C=C/C1=CC=CC=C1	Negative	Not In Domain	Negative	Negative	Not In Domain	Negative	0		No Alerts	No Alerts	No Alerts	No Alerts	No Alerts	No Alerts	No Alerts
2-phenoxyethanol	122-99-6	OCCOC1=CC=CC=C1	Negative	Negative	Not In Domain	Negative	Not In Domain	Not In Domain	0		No Alerts	No Alerts	No Alerts	No Alerts	No Alerts	No Alerts	No Alerts
7-Methyl-3-methyleneocta-1,6-diene	123-35-3	CC(=CCCC(=C)C=C)C	Negative	Not In Domain	Not In Domain	Not In Domain	Not In Domain	Not In Domain	0		No Alerts	No Alerts	No Alerts	No Alerts	No Alerts	No Alerts	No Alerts
Calcium 3-hydroxy-4-[(4-methyl-2-sulphonatophenyl)azo]-2-naphthoate [CI Pigment Red 57:1 / CI-Nr. 15 850:1]	5281-04-9	CC1=CC(=C(C=C1)N=NC2=C(C(=CC3=CC=CC=C32)C(=O)O)[O-])S(=O)(=O)[O-].[Ca+2]	Negative	Positive	Negative	Positive	Negative	Negative	2		No Alerts	No Alerts	No Alerts	No Alerts	No Alerts	No Alerts	No Alerts			1
3-methyl-1-butanol	123-51-3	CC(C)CCO	Not In Domain	Not In Domain	Not In Domain	Not In Domain	Not In Domain	Not In Domain	0		No Alerts	No Alerts	No Alerts	No Alerts	No Alerts	No Alerts	No Alerts
Butyl acetate	123-86-4	CCCCOC(=O)C	Negative	Negative	Not In Domain	Negative	Not In Domain	Negative	0		No Alerts	No Alerts	No Alerts	No Alerts	No Alerts	No Alerts	No Alerts
1,4-dioxane	123-91-1	C1COCCO1	Not In Domain	Not In Domain	Not In Domain	Not In Domain	Not In Domain	Not In Domain	0		No Alerts	No Alerts	No Alerts	No Alerts	No Alerts	No Alerts	No Alerts
Glycerol 1-stearate	123-94-4	CCCCCCCCCCCCCCCCCC(=O)OCC(CO)O	Negative	Negative	Negative	Negative	Negative	Negative	0		No Alerts	No Alerts	No Alerts	Equivocal	No Alerts	No Alerts	No Alerts	Equivocal		1
Adipic acid	124-04-9	C(CCC(=O)O)CC(=O)O	Not In Domain	Negative	Negative	Negative	Negative	Negative	0		No Alerts	No Alerts	No Alerts	No Alerts	No Alerts	No Alerts	No Alerts
1,6-Hexamethylenediamine	124-09-4	C(CCCN)CCN	Negative	Negative	Not In Domain	Not In Domain	Not In Domain	Not In Domain	0		No Alerts	No Alerts	No Alerts	No Alerts	No Alerts	No Alerts	No Alerts
Methyl myristate	124-10-7	CCCCCCCCCCCCCC(=O)OC	Negative	Negative	Negative	Negative	Negative	Negative	0		No Alerts	No Alerts	No Alerts	No Alerts	No Alerts	No Alerts	No Alerts
Dimethylamin	124-40-3	CNC	Negative	Not In Domain	Negative	Not In Domain	Not In Domain	Negative	0		No Alerts	No Alerts	No Alerts	No Alerts	No Alerts	No Alerts	No Alerts
2-amino-2-methylpropanol	124-68-5	CC(C)(CO)N	Not In Domain	Not In Domain	Not In Domain	Not In Domain	Not In Domain	Not In Domain	0		No Alerts	No Alerts	No Alerts	No Alerts	No Alerts	No Alerts	No Alerts
Exo-1,7,7-trimethylbicyclo[2.2.1]heptan-2-ol [Isoborneol]	124-76-5	C[C@@]12CC[C@@H](C1(C)C)C[C@H]2O	Negative	Negative	Negative	Negative	Negative	Negative	0		No Alerts	No Alerts	No Alerts	No Alerts	No Alerts	No Alerts	No Alerts
Exo-1,7,7-trimethylbicyclo[2.2.1]hept-2-yl acetate	125-12-2	CC(=O)O[C@@H]1C[C@H]2CC[C@]1(C)C2(C)C.CC(=O)O[C@H]1C[C@@H]2CC[C@@]1(C)C2(C)C	Missing Descriptors	Missing Descriptors	Missing Descriptors	Missing Descriptors	Missing Descriptors	Missing Descriptors	MD		No Alerts	No Alerts	No Alerts	No Alerts	No Alerts	No Alerts	No Alerts
2,4,7,9-tetramethyldec-5-yne-4,7-diol	126-86-3	CC(C)CC(C)(C#CC(C)(CC(C)C)O)O	Not In Domain	Not In Domain	Not In Domain	Not In Domain	Not In Domain	Negative	0		No Alerts	No Alerts	No Alerts	Equivocal	No Alerts	No Alerts	No Alerts	Equivocal		1
Potassium acetate	127-08-2	CC(=O)[O-].[K+]	Negative	Negative	Negative	Negative	Negative	Negative	0		No Alerts	No Alerts	No Alerts	No Alerts	No Alerts	No Alerts	No Alerts
Sodium acetate	127-09-3	CC(=O)[O-].[Na+]	Negative	Negative	Negative	Negative	Negative	Negative	0		No Alerts	No Alerts	No Alerts	No Alerts	No Alerts	No Alerts	No Alerts
6,6-dimethyl-2-methylenebicyclo(3.1.1)heptane	127-91-3	CC1(C2CCC(=C)C1C2)C	Not In Domain	Not In Domain	Not In Domain	Not In Domain	Not In Domain	Not In Domain	0		No Alerts	No Alerts	No Alerts	Equivocal	No Alerts	No Alerts	No Alerts	Equivocal		1
2,6-Ditert-butyl-4-methylphenol	128-37-0	CC1=CC(=C(C(=C1)C(C)(C)C)O)C(C)(C)C	Negative	Negative	Negative	Negative	Negative	Negative	0		No Alerts	No Alerts	No Alerts	No Alerts	No Alerts	No Alerts	No Alerts
Calcium 1,4-bis(2-ethylhexyl) bis(2-sulphosuccinate)	128-49-4	CCCCC(CC)COC(=O)CC(C(=O)OCC(CC)CCCC)S(=O)(=O)[O-].CCCCC(CC)COC(=O)CC(C(=O)OCC(CC)CCCC)S(=O)(=O)[O-].[Ca+2]	Positive	Negative	Not In Domain	Negative	Negative	Negative	1		No Alerts	No Alerts	No Alerts	No Alerts	No Alerts	No Alerts	No Alerts			1
Sodium xylene sulphonate	1300-72-7	Cc1cccc(S(=O)(=O)[O-])c1C.[Na+].Cc1ccc(S(=O)(=O)[O-])cc1C.[Na+].Cc1ccc(C)c(S(=O)(=O)[O-])c1.[Na+].Cc1cccc(C)c1S(=O)(=O)[O-].[Na+].Cc1cc(C)cc(S(=O)(=O)[O-])c1.[Na+].Cc1ccc(S(=O)(=O)[O-])c(C)c1.[Na+]	Missing Descriptors	Missing Descriptors	Missing Descriptors	Missing Descriptors	Missing Descriptors	Missing Descriptors	MD		No Alerts	No Alerts	No Alerts	No Alerts	No Alerts	No Alerts	No Alerts
Riboflavin 5'-(sodium hydrogen phosphate)	130-40-5	CC1=CC2=C(C=C1C)N(C3=NC(=O)NC(=O)C3=N2)C[C@@H]([C@@H]([C@@H](COP(=O)(O)[O-])O)O)O.[Na+]	Negative	Negative	Negative	Negative	Negative	Negative	0		No Alerts	No Alerts	No Alerts	Equivocal	No Alerts	No Alerts	No Alerts	Equivocal		1
Calciumoxid	1305-78-8	O=[Ca]	Missing Descriptors	Missing Descriptors	Missing Descriptors	Missing Descriptors	Missing Descriptors	Missing Descriptors	MD		No Alerts	No Alerts	No Alerts	No Alerts	No Alerts	No Alerts	No Alerts
Hydroxylapatite	1306-06-5	[OH-].[Ca++].[Ca++].[Ca++].[Ca++].[Ca++].[O-]P([O-])([O-])=O.[O-]P([O-])([O-])=O.[O-]P([O-])([O-])=O	Missing Descriptors	Missing Descriptors	Missing Descriptors	Missing Descriptors	Missing Descriptors	Missing Descriptors	MD		No Alerts	No Alerts	No Alerts	No Alerts	No Alerts	No Alerts	No Alerts
2,2-bis(hydroxymethyl)propane-1,3-diyl distearate	13081-97-5	CCCCCCCCCCCCCCCCCC(=O)OCC(CO)(CO)COC(=O)CCCCCCCCCCCCCCCCC	Negative	Negative	Negative	Negative	Negative	Negative	0		No Alerts	No Alerts	No Alerts	Equivocal	No Alerts	No Alerts	No Alerts	Equivocal		1
CI Pigment Green 17, Chrom(III)oxid	1308-38-9	O=[Cr]O[Cr]=O	Missing Descriptors	Missing Descriptors	Missing Descriptors	Missing Descriptors	Missing Descriptors	Missing Descriptors	MD		No Alerts	No Alerts	No Alerts	No Alerts	No Alerts	No Alerts	No Alerts
Eisen-III-oxid	1309-37-1	[O--].[O--].[O--].[Fe+3].[Fe+3]	Missing Descriptors	Missing Descriptors	Missing Descriptors	Missing Descriptors	Missing Descriptors	Missing Descriptors	MD		No Alerts	No Alerts	No Alerts	No Alerts	No Alerts	No Alerts	No Alerts
Magnesium oxide	1309-48-4	O=[Mg]	Missing Descriptors	Missing Descriptors	Missing Descriptors	Missing Descriptors	Missing Descriptors	Missing Descriptors	MD		No Alerts	No Alerts	No Alerts	No Alerts	No Alerts	No Alerts	No Alerts
Kalium- Hxdroxid	1310-58-3	[OH-].[K+]	Missing Descriptors	Missing Descriptors	Missing Descriptors	Missing Descriptors	Missing Descriptors	Missing Descriptors	MD		No Alerts	No Alerts	No Alerts	No Alerts	No Alerts	No Alerts	No Alerts
Natriumhydroxid	1310-73-2	[OH-].[Na+]	Missing Descriptors	Missing Descriptors	Missing Descriptors	Missing Descriptors	Missing Descriptors	Missing Descriptors	MD		No Alerts	No Alerts	No Alerts	No Alerts	No Alerts	No Alerts	No Alerts
Diallyl phthalate	131-17-9	C=CCOC(=O)C1=CC=CC=C1C(=O)OCC=C	Negative	Negative	Negative	Negative	Not In Domain	Not In Domain	0		No Alerts	No Alerts	No Alerts	No Alerts	No Alerts	No Alerts	No Alerts
Disodium oxide	1313-59-3	[O-2].[Na+].[Na+]	Missing Descriptors	Missing Descriptors	Missing Descriptors	Missing Descriptors	Missing Descriptors	Missing Descriptors	MD		No Alerts	No Alerts	No Alerts	No Alerts	No Alerts	No Alerts	No Alerts
Diphosphorus pentasulphide	1314-80-3	S=P(=S)SP(=S)=S	Missing Descriptors	Missing Descriptors	Missing Descriptors	Missing Descriptors	Missing Descriptors	Missing Descriptors	MD		No Alerts	No Alerts	No Alerts	No Alerts	No Alerts	No Alerts	No Alerts
Triiron tetraoxide	1317-61-9	O1[Fe]O[Fe]2O[Fe]1O2	Missing Descriptors	Missing Descriptors	Missing Descriptors	Missing Descriptors	Missing Descriptors	Missing Descriptors	MD		No Alerts	No Alerts	No Alerts	No Alerts	No Alerts	No Alerts	No Alerts
Chlorite-group minerals	1318-59-8	[O-]Cl=O	Missing Descriptors	Missing Descriptors	Missing Descriptors	Missing Descriptors	Missing Descriptors	Missing Descriptors	MD		No Alerts	No Alerts	No Alerts	No Alerts	No Alerts	No Alerts	No Alerts
1-[[4-[(dimethylphenyl)azo]dimethylphenyl]azo]-2-naphthol [CI Solvent Red 27 / CI-Nr. 26 125]	1320-06-5	CC1=CC(=C(C=C1)C)N=NC2=C(C=C(C(=C2)C)N=NC3=C(C=CC4=CC=CC=C43)O)C	Negative	Not In Domain	Not In Domain	Negative	Not In Domain	Negative	0		No Alerts	No Alerts	No Alerts	No Alerts	No Alerts	No Alerts	No Alerts
Edetate sodium tetrahydrate	13235-36-4	C(CN(CC(=O)[O-])CC(=O)[O-])N(CC(=O)[O-])CC(=O)[O-].O.O.O.O.[Na+].[Na+].[Na+].[Na+]	Negative	Positive	Positive	Negative	Negative	Negative	2		No Alerts	No Alerts	No Alerts	No Alerts	No Alerts	No Alerts	No Alerts			1
1,2-xylene; 1,3-xylene; 1,4-xylene	1330-20-7	Cc1ccccc1C.Cc1cccc(C)c1.Cc1ccc(C)cc1	Missing Descriptors	Missing Descriptors	Missing Descriptors	Missing Descriptors	Missing Descriptors	Missing Descriptors	MD		No Alerts	No Alerts	No Alerts	No Alerts	No Alerts	No Alerts	No Alerts
Disodium tetraborate, anhydrous	1330-43-4	B(=O)OB([O-])OB([O-])OB=O.[Na+].[Na+]	Missing Descriptors	Missing Descriptors	Missing Descriptors	Missing Descriptors	Missing Descriptors	Missing Descriptors	MD		No Alerts	No Alerts	No Alerts	No Alerts	No Alerts	No Alerts	No Alerts
[WB] Kaolin	1332-58-7	O.O.O=[Al]O[Si](=O)O[Si](=O)O[Al]=O	Missing Descriptors	Missing Descriptors	Missing Descriptors	Missing Descriptors	Missing Descriptors	Missing Descriptors	MD		No Alerts	No Alerts	No Alerts	No Alerts	No Alerts	No Alerts	No Alerts
Ammonia, aqueous solution	1336-21-6	[NH4+].[OH-]	Missing Descriptors	Missing Descriptors	Missing Descriptors	Missing Descriptors	Missing Descriptors	Missing Descriptors	MD		No Alerts	No Alerts	No Alerts	No Alerts	No Alerts	No Alerts	No Alerts
Sorbitan stearate	1338-41-6	CCCCCCCCCCCCCCCCCC(=O)OCC([C@@H]1[C@H]([C@@H](CO1)O)O)O	Negative	Negative	Negative	Negative	Negative	Negative	0		No Alerts	No Alerts	No Alerts	No Alerts	No Alerts	No Alerts	No Alerts
Sorbitan oleate	1338-43-8	CCCCCCCC/C=C\CCCCCCCC(=O)OC[C@H]([C@@H]1[C@@H]([C@H](CO1)O)O)O	Negative	Negative	Negative	Negative	Negative	Negative	0		No Alerts	No Alerts	No Alerts	No Alerts	No Alerts	No Alerts	No Alerts
Isooctyl palmitate	1341-38-4	CCCCCCCCCCCCCCCC(=O)OCCCCCC(C)C	Negative	Negative	Negative	Negative	Negative	Negative	0		No Alerts	No Alerts	No Alerts	No Alerts	No Alerts	No Alerts	No Alerts
Silicic acid	1343-98-2	O=[Si](O)O	Missing Descriptors	Missing Descriptors	Missing Descriptors	Missing Descriptors	Missing Descriptors	Missing Descriptors	MD		No Alerts	No Alerts	No Alerts	No Alerts	No Alerts	No Alerts	No Alerts
Silicic acid, aluminum sodium salt	1344-00-9	[O-][Si](=O)[O-].[O-][Si](=O)[O-].[Na+].[Al+3]	Missing Descriptors	Missing Descriptors	Missing Descriptors	Missing Descriptors	Missing Descriptors	Missing Descriptors	MD		No Alerts	No Alerts	No Alerts	No Alerts	No Alerts	No Alerts	No Alerts
Aluminium oxide	1344-28-1	[O-2].[O-2].[O-2].[Al+3].[Al+3]	Missing Descriptors	Missing Descriptors	Missing Descriptors	Missing Descriptors	Missing Descriptors	Missing Descriptors	MD		No Alerts	No Alerts	No Alerts	No Alerts	No Alerts	No Alerts	No Alerts
Silicic acid, calcium salt	1344-95-2	[O-][Si]([O-])([O-])[O-].[Ca+2].[Ca+2]	Missing Descriptors	Missing Descriptors	Missing Descriptors	Missing Descriptors	Missing Descriptors	Missing Descriptors	MD		No Alerts	No Alerts	No Alerts	No Alerts	No Alerts	No Alerts	No Alerts
Titanium dioxide	13463-67-7	O=[Ti]=O	Missing Descriptors	Missing Descriptors	Missing Descriptors	Missing Descriptors	Missing Descriptors	Missing Descriptors	MD		No Alerts	No Alerts	No Alerts	No Alerts	No Alerts	No Alerts	No Alerts
2-naphthol	135-19-3	C1=CC=C2C=C(C=CC2=C1)O	Negative	Not In Domain	Not In Domain	Not In Domain	Not In Domain	Not In Domain	0		No Alerts	No Alerts	No Alerts	No Alerts	No Alerts	No Alerts	No Alerts
Diethyl-1-(2,4-dichlorphenyl)-5-methyl-2-pyrazolin-3,5-dicarboxylat	135590-91-9	CCOC(=O)C1=NN(C(C1)(C)C(=O)OCC)C2=C(C=C(C=C2)Cl)Cl	Not In Domain	Not In Domain	Not In Domain	Not In Domain	Not In Domain	Not In Domain	0		No Alerts	No Alerts	No Alerts	No Alerts	No Alerts	No Alerts	No Alerts
3-hydroxy-2'-methyl-2-naphthanilide	135-61-5	CC1=CC=CC=C1NC(=O)C2=CC3=CC=CC=C3C=C2O	Negative	Negative	Negative	Negative	Negative	Not In Domain	0		No Alerts	No Alerts	No Alerts	No Alerts	No Alerts	No Alerts	No Alerts
Sodium N-lauroylsarcosinate	137-16-6	CCCCCCCCCCCC(=O)N(C)CC(=O)[O-].[Na+]	Negative	Negative	Negative	Negative	Negative	Negative	0		No Alerts	No Alerts	No Alerts	No Alerts	No Alerts	No Alerts	No Alerts
Sodium-N-methyl-N-oleoyl-taurate	137-20-2	CCCCCCCC/C=C\CCCCCCCC(=O)N(C)CCS(=O)(=O)[O-].[Na+]	Positive	Negative	Negative	Negative	Negative	Negative	1		No Alerts	No Alerts	No Alerts	No Alerts	No Alerts	No Alerts	No Alerts			1
2-methylbutan-1-ol	137-32-6	CCC(C)CO	Not In Domain	Not In Domain	Not In Domain	Not In Domain	Not In Domain	Not In Domain	0		No Alerts	No Alerts	No Alerts	No Alerts	No Alerts	No Alerts	No Alerts
6-O-palmitoylascorbic acid [E 304]	137-66-6	CCCCCCCCCCCCCCCC(=O)OC[C@@H]([C@@H]1C(=C(C(=O)O1)O)O)O	Negative	Negative	Negative	Negative	Negative	Negative	0		No Alerts	No Alerts	No Alerts	No Alerts	No Alerts	No Alerts	No Alerts
3,3-dimethyl-8,9-dinorbornan-2-yl acetate	13851-11-1	CC(=O)OC1C(C2CCC1(C2)C)(C)C	Negative	Negative	Negative	Negative	Negative	Negative	0		No Alerts	No Alerts	No Alerts	Equivocal	No Alerts	No Alerts	No Alerts	Equivocal		1
Limonene	138-86-3	CC1=CCC(CC1)C(=C)C	Negative	Negative	Not In Domain	Not In Domain	Not In Domain	Not In Domain	0		No Alerts	No Alerts	No Alerts	No Alerts	No Alerts	No Alerts	No Alerts
Benzylacetat	140-11-4	CC(=O)OCC1=CC=CC=C1	Negative	Negative	Not In Domain	Negative	Not In Domain	Negative	0		No Alerts	No Alerts	No Alerts	No Alerts	No Alerts	No Alerts	No Alerts
Ethyl acrylate	140-88-5	CCOC(=O)C=C	Negative	Negative	Not In Domain	Not In Domain	Not In Domain	Negative	0		No Alerts	No Alerts	No Alerts	No Alerts	No Alerts	No Alerts	No Alerts
Butyl acrylate	141-32-2	CCCCOC(=O)C=C	Negative	Negative	Not In Domain	Not In Domain	Not In Domain	Negative	0		No Alerts	No Alerts	No Alerts	No Alerts	No Alerts	No Alerts	No Alerts
2-aminoethanol	141-43-5	C(CO)N	Not In Domain	Not In Domain	Not In Domain	Not In Domain	Not In Domain	Not In Domain	0		No Alerts	No Alerts	No Alerts	No Alerts	No Alerts	No Alerts	No Alerts
Bis(2-ethylhexyl) maleate	142-16-5	CCCCC(CC)COC(=O)/C=C\C(=O)OCC(CC)CCCC	Not In Domain	Negative	Not In Domain	Not In Domain	Not In Domain	Negative	0		No Alerts	No Alerts	No Alerts	No Alerts	No Alerts	No Alerts	No Alerts
(1R)-2,2-dimethyl-3-methylenebicyclo[2.2.1]heptane [(+)-Camphene]	5794-03-6	CC1([C@@H]2CC[C@@H](C2)C1=C)C	Not In Domain	Not In Domain	Not In Domain	Not In Domain	Not In Domain	Not In Domain	0		No Alerts	No Alerts	No Alerts	Equivocal	No Alerts	No Alerts	No Alerts	Equivocal		1
Sodium decyl sulphate	142-87-0	CCCCCCCCCCOS(=O)(=O)[O-].[Na+]	Negative	Negative	Not In Domain	Not In Domain	Not In Domain	Negative	0		No Alerts	No Alerts	No Alerts	No Alerts	No Alerts	No Alerts	No Alerts
Dodecanoic acid	143-07-7	CCCCCCCCCCCC(=O)O	Negative	Negative	Negative	Negative	Negative	Negative	0		No Alerts	No Alerts	No Alerts	No Alerts	No Alerts	No Alerts	No Alerts
Sodium oleate	143-19-1	CCCCCCCC/C=C\CCCCCCCC(=O)[O-].[Na+]	Negative	Negative	Negative	Negative	Negative	Negative	0		No Alerts	No Alerts	No Alerts	No Alerts	No Alerts	No Alerts	No Alerts
2,-(2-(2-Butoxyethoxy)ethoxy)ethanol	143-22-6	CCCCOCCOCCOCCO	Not In Domain	Negative	Not In Domain	Negative	Not In Domain	Negative	0		No Alerts	No Alerts	No Alerts	Equivocal	No Alerts	No Alerts	No Alerts	Equivocal		1
(Z)-octadec-9-enol	143-28-2	CCCCCCCC/C=C\CCCCCCCCO	Negative	Negative	Not In Domain	Not In Domain	Negative	Negative	0		No Alerts	No Alerts	No Alerts	No Alerts	No Alerts	No Alerts	No Alerts
N,N-dimethyldecan-1-amide	14433-76-2	CCCCCCCCCC(=O)N(C)C	Negative	Negative	Negative	Negative	Negative	Negative	0		No Alerts	No Alerts	No Alerts	No Alerts	No Alerts	No Alerts	No Alerts
Sodium hydrogencarbonate	144-55-8	[Na+].OC([O-])=O	Not In Domain	Negative	Negative	Negative	Negative	Not In Domain	0		No Alerts	No Alerts	No Alerts	No Alerts	No Alerts	No Alerts	No Alerts
(benzyloxy)methanol	14548-60-8	C1=CC=C(C=C1)COCO	Negative	Not In Domain	Not In Domain	Negative	Not In Domain	Not In Domain	0		No Alerts	No Alerts	No Alerts	Equivocal	No Alerts	No Alerts	No Alerts	Equivocal		1
29H,31H-phthalocyaninato(2-)-N29,N30,N31,N32 copper [CI Pigment Blue 15:1 / CI-Nr. 74 160]	147-14-8	[Cu++].[N-]1\C2=N/C3=N/C(=N\C4=C5C=CC=CC5=C([N-]4)\N=C4/N=C(/N=C1/C1=CC=CC=C21)C1=CC=CC=C41)/C1=CC=CC=C31	Not In Domain	Not In Domain	Not In Domain	Not In Domain	Not In Domain	Not In Domain	0		No Alerts	No Alerts	No Alerts	No Alerts	No Alerts	No Alerts	No Alerts
Sodium N-(2-carboxyethyl)-N-dodecyl-?-alaninate	14960-06-6	CCCCCCCCCCCCN(CCC(=O)O)CCC(=O)[O-].[Na+]	Negative	Negative	Negative	Negative	Negative	Negative	0		No Alerts	No Alerts	No Alerts	No Alerts	No Alerts	No Alerts	No Alerts
Sodium dodecyl sulphate	151-21-3	CCCCCCCCCCCCOS(=O)(=O)[O-].[Na+]	Negative	Negative	Not In Domain	Not In Domain	Not In Domain	Negative	0		No Alerts	No Alerts	No Alerts	No Alerts	No Alerts	No Alerts	No Alerts
2-acrylamido-2-methylpropanesulphonic acid	15214-89-8	CC(C)(CS(=O)(=O)O)NC(=O)C=C	Negative	Negative	Negative	Negative	Negative	Positive	1		No Alerts	No Alerts	No Alerts	No Alerts	No Alerts	No Alerts	No Alerts			1
Sodium 2-hydroxyethanesulphonate	1562-00-1	C(CS(=O)(=O)[O-])O.[Na+]	Positive	Positive	Not In Domain	Not In Domain	Not In Domain	Negative	2		No Alerts	No Alerts	No Alerts	No Alerts	No Alerts	No Alerts	No Alerts			1
2-methoxy-1-propanol	1589-47-5	CC(CO)OC	Not In Domain	Negative	Not In Domain	Negative	Not In Domain	Not In Domain	0		No Alerts	No Alerts	No Alerts	Equivocal	No Alerts	No Alerts	No Alerts	Equivocal		1
Calcium distearate	1592-23-0	CCCCCCCCCCCCCCCCCC(=O)[O-].CCCCCCCCCCCCCCCCCC(=O)[O-].[Ca+2]	Negative	Negative	Negative	Negative	Negative	Negative	0		No Alerts	No Alerts	No Alerts	No Alerts	No Alerts	No Alerts	No Alerts
C.I. Pigment Green 8	16143-80-9	O=c2ccc1ccccc1c2=N[O-].O=c2ccc1ccccc1c2=N[O-].O=c2ccc1ccccc1c2=N[O-].[Fe++].[Na+]	Not In Domain	Not In Domain	Not In Domain	Not In Domain	Not In Domain	Not In Domain	0		No Alerts	No Alerts	No Alerts	No Alerts	No Alerts	No Alerts	No Alerts
Alanine, N,N-bis(carboxymethyl)-, sodium salt (1:3)	164462-16-2	CC(C(=O)[O-])N(CC(=O)[O-])CC(=O)[O-].[Na+].[Na+].[Na+]	Negative	Negative	Negative	Negative	Negative	Negative	0		No Alerts	No Alerts	No Alerts	No Alerts	No Alerts	No Alerts	No Alerts
1,2-cyclohexanedicarboxylic acid, 1,2-diisononyl ester	166412-78-8	CC(C)CCCCCCOC(=O)C1CCCCC1C(=O)OCCCCCCC(C)C	Negative	Negative	Negative	Negative	Negative	Negative	0		No Alerts	No Alerts	No Alerts	No Alerts	No Alerts	No Alerts	No Alerts
1,1,1,3,5,5,5-heptamethyl-3-octyltrisiloxane	17955-88-3	CCCCCCCC[Si](C)(O[Si](C)(C)C)O[Si](C)(C)C	Not In Domain	Not In Domain	Not In Domain	Not In Domain	Not In Domain	Not In Domain	0		No Alerts	No Alerts	No Alerts	Equivocal	No Alerts	No Alerts	No Alerts	Equivocal		1
Ethoxytrimethylsilane	1825-62-3	CCO[Si](C)(C)C	Not In Domain	Not In Domain	Not In Domain	Not In Domain	Not In Domain	Not In Domain	0		No Alerts	No Alerts	No Alerts	Equivocal	No Alerts	No Alerts	No Alerts	Equivocal		1
Octabenzone	1843-05-6	CCCCCCCCOC1=CC(=C(C=C1)C(=O)C2=CC=CC=C2)O	Negative	Negative	Negative	Negative	Negative	Negative	0		No Alerts	No Alerts	No Alerts	No Alerts	No Alerts	No Alerts	No Alerts
2-ethylhexyl(2S)-2-hydroxypropanoate (2-Ethylhexyl-S-Lactat)	186817-80-1	CCCCC(CC)COC(=O)[C@H](C)O	Not In Domain	Negative	Not In Domain	Negative	Negative	Negative	0		No Alerts	No Alerts	No Alerts	No Alerts	No Alerts	No Alerts	No Alerts
Potassium hydroxyacetate	1932-50-9	C(C(=O)[O-])O.[K+]	Negative	Negative	Negative	Negative	Positive	Negative	1		No Alerts	No Alerts	No Alerts	No Alerts	No Alerts	No Alerts	No Alerts			1
Trisodium 5-hydroxy-1-(4-sulphophenyl)-4-(4-sulphophenylazo)pyrazole-3-carboxylate	1934-21-0	C1=CC(=CC=C1N=NC2C(=NN(C2=O)C3=CC=C(C=C3)S(=O)(=O)[O-])C(=O)[O-])S(=O)(=O)[O-].[Na+].[Na+].[Na+]	Negative	Negative	Negative	Negative	Negative	Negative	0		No Alerts	No Alerts	No Alerts	No Alerts	No Alerts	No Alerts	No Alerts
Sulphur trioxide	7446-11-9	O=S(=O)=O	Missing Descriptors	Missing Descriptors	Missing Descriptors	Missing Descriptors	Missing Descriptors	Missing Descriptors	MD		No Alerts	No Alerts	No Alerts	No Alerts	No Alerts	No Alerts	No Alerts
Hydrogen [4-[4-(diethylamino)-5'-hydroxy-2',4'-disulphonatobenzhydrylidene]cyclohexa-2,5-dien-1-ylidene]diethylammonium, monosodium salt [CI Food Blue 5:2]	20262-76-4	CCN(CC)C1=CC=C(C=C1)C(=C2C=CC(=[N+](CC)CC)C=C2)C3=CC(=C(C=C3S(=O)(=O)[O-])S(=O)(=O)[O-])O.[Na+]	Negative	Negative	Negative	Positive	Negative	Negative	1		No Alerts	No Alerts	No Alerts	No Alerts	No Alerts	No Alerts	No Alerts			1
Iron hydroxide oxide	20344-49-4	O=[Fe]O	Missing Descriptors	Missing Descriptors	Missing Descriptors	Missing Descriptors	Missing Descriptors	Missing Descriptors	MD		No Alerts	No Alerts	No Alerts	No Alerts	No Alerts	No Alerts	No Alerts
L-Aspartic acid, N,N'-1,2-ethanediylbis- ([S,S]-Ethylendiamin-N,N'-disuccinsäure)	20846-91-7	C(CN[C@@H](CC(=O)O)C(=O)O)N[C@@H](CC(=O)O)C(=O)O	Negative	Negative	Positive	Negative	Negative	Negative	1		No Alerts	No Alerts	No Alerts	Equivocal	No Alerts	No Alerts	No Alerts	Equivocal		2
Dipotassium hydrogenorthophosphate	7758-11-4	OP(=O)([O-])[O-].[K+].[K+]	Missing Descriptors	Missing Descriptors	Missing Descriptors	Missing Descriptors	Missing Descriptors	Missing Descriptors	MD		No Alerts	No Alerts	No Alerts	No Alerts	No Alerts	No Alerts	No Alerts
Aluminium hydroxide	21645-51-2	[OH-].[OH-].[OH-].[Al+3]	Missing Descriptors	Missing Descriptors	Missing Descriptors	Missing Descriptors	Missing Descriptors	Missing Descriptors	MD		No Alerts	No Alerts	No Alerts	No Alerts	No Alerts	No Alerts	No Alerts
2-ethylhexyl stearate	22047-49-0	CCCCCCCCCCCCCCCCCC(=O)OCC(CC)CCCC	Negative	Negative	Negative	Negative	Negative	Negative	0		No Alerts	No Alerts	No Alerts	No Alerts	No Alerts	No Alerts	No Alerts
Cyprosulfamide	221667-31-8	COC1=CC=CC=C1C(=O)NS(=O)(=O)C2=CC=C(C=C2)C(=O)NC3CC3	Negative	Negative	Negative	Positive	Negative	Positive	2		No Alerts	No Alerts	No Alerts	No Alerts	No Alerts	Plausible	No Alerts	Plausible		2
Ammonium dodecyl sulphate	2235-54-3	CCCCCCCCCCCCOS(=O)(=O)[O-].[NH4+]	Negative	Negative	Not In Domain	Not In Domain	Not In Domain	Negative	0		No Alerts	No Alerts	No Alerts	No Alerts	No Alerts	No Alerts	No Alerts
N-(3-aminopropyl)-N-dodecylpropane-1,3-diamine	2372-82-9	CCCCCCCCCCCCN(CCCN)CCCN	Negative	Negative	Negative	Negative	Not In Domain	Negative	0		No Alerts	No Alerts	No Alerts	No Alerts	No Alerts	No Alerts	No Alerts
1-(4-methyl-2-nitrophenylazo)-2-naphthol [CI Pigment Red 3]	2425-85-6	CC1=CC(=C(C=C1)N=NC2=C(C=CC3=CC=CC=C32)O)[N+](=O)[O-]	Negative	Not In Domain	Not In Domain	Not In Domain	Not In Domain	Not In Domain	0		No Alerts	No Alerts	No Alerts	No Alerts	No Alerts	No Alerts	No Alerts
Potassium sorbate	24634-61-5	C/C=C/C=C/C(=O)[O-].[K+]	Not In Domain	Negative	Negative	Negative	Negative	Negative	0		No Alerts	No Alerts	No Alerts	No Alerts	No Alerts	No Alerts	No Alerts
[(methylethylene)bis(oxy)]dipropanol	24800-44-0	CC(CO)OCC(C)OCC(C)O	Not In Domain	Negative	Not In Domain	Negative	Not In Domain	Not In Domain	0		No Alerts	No Alerts	No Alerts	Equivocal	No Alerts	No Alerts	No Alerts	Equivocal		1
Na dodecylbenzene sulfonate	25155-30-0	CCCCCCCCCC(CC)c1ccc(S(=O)(=O)[O-])cc1.[Na+]	Negative	Negative	Not In Domain	Positive	Negative	Negative	1		No Alerts	No Alerts	No Alerts	No Alerts	No Alerts	No Alerts	No Alerts			1
Dipropylene glycol	25265-71-8	CC(O)COCC(C)O.CC(O)COC(C)CO.CC(CO)OC(C)CO	Missing Descriptors	Missing Descriptors	Missing Descriptors	Missing Descriptors	Missing Descriptors	Missing Descriptors	MD		No Alerts	No Alerts	No Alerts	Equivocal	No Alerts	No Alerts	No Alerts	Equivocal		1
Isobutyric acid, monoester with 2,2,4-trimethylpentane-1,3-diol	25265-77-4	CC(C)C(O)C(C)(C)COC(=O)C(C)C.CC(C)C(OC(=O)C(C)C)C(C)(C)CO	Missing Descriptors	Missing Descriptors	Missing Descriptors	Missing Descriptors	Missing Descriptors	Missing Descriptors	MD		No Alerts	No Alerts	No Alerts	Equivocal	No Alerts	No Alerts	No Alerts	Equivocal		1
Oleic acid, monoester with glycerol	25496-72-4	CCCCCCCC/C=C\CCCCCCCC(=O)OCC(CO)O	Negative	Negative	Negative	Negative	Negative	Negative	0		No Alerts	No Alerts	No Alerts	Equivocal	No Alerts	No Alerts	No Alerts	Equivocal		1
Trimethylbenzene	25551-13-7	CC1=C(C(=CC=C1)C)C	Negative	Not In Domain	Not In Domain	Not In Domain	Not In Domain	Not In Domain	0		No Alerts	No Alerts	No Alerts	No Alerts	No Alerts	No Alerts	No Alerts
Victoria Blue B	2580-56-5	CN(C)C1=CC=C(C=C1)C(=C2C=CC(=[NH+]C3=CC=CC=C3)C4=CC=CC=C24)C5=CC=C(C=C5)N(C)C.[Cl-]	Positive	Negative	Negative	Negative	Negative	Negative	1		No Alerts	No Alerts	No Alerts	No Alerts	No Alerts	No Alerts	No Alerts			1
Disodium 6-hydroxy-5-[(2-methoxy-4-sulphonato-m-tolyl)azo]naphthalene-2-sulphonate	25956-17-6	CC1=CC(=C(C=C1S(=O)(=O)[O-])OC)N=NC2=C(C=CC3=C2C=CC(=C3)S(=O)(=O)[O-])O.[Na+].[Na+]	Negative	Not In Domain	Not In Domain	Negative	Not In Domain	Negative	0		No Alerts	No Alerts	No Alerts	No Alerts	No Alerts	No Alerts	No Alerts
Trisodium 1-(1-naphthylazo)-2-hydroxynaphthalene-4',6,8-trisulphonate [CI Acid Red 18 / CI-Nr. 16 255]	2611-82-7	C1=CC=C2C(=C1)C(=CC=C2S(=O)(=O)[O-])N=NC3=C(C=CC4=CC(=CC(=C43)S(=O)(=O)[O-])S(=O)(=O)[O-])O.[Na+].[Na+].[Na+]	Negative	Not In Domain	Not In Domain	Negative	Not In Domain	Negative	0		No Alerts	No Alerts	No Alerts	No Alerts	No Alerts	No Alerts	No Alerts
5-chloro-2-methyl-2H-isothiazol-3-one [CIT]	26172-55-4	CN1C(=O)C=C(S1)Cl	Negative	Negative	Negative	Negative	Negative	Negative	0		No Alerts	No Alerts	No Alerts	No Alerts	No Alerts	No Alerts	No Alerts
Dodecylbenzenesulphonic acid, compound with isopropylamine (1:1)	26264-05-1	CCCCCCCCCC(CC)C1=CC=C(C=C1)S(=O)(=O)O.CC(C)N	Negative	Negative	Not In Domain	Positive	Negative	Positive	2		No Alerts	No Alerts	No Alerts	No Alerts	No Alerts	No Alerts	No Alerts			1
Calcium dodecylbenzene sulfonate	26264-06-2	CCCCCCCCCC(CC)C1=CC=C(C=C1)S(=O)(=O)[O-].CCCCCCCCCC(CC)C1=CC=C(C=C1)S(=O)(=O)[O-].[Ca+2]	Negative	Negative	Not In Domain	Positive	Negative	Negative	1		No Alerts	No Alerts	No Alerts	No Alerts	No Alerts	No Alerts	No Alerts			1
1,2-benzisothiazol-3(2H)-one	2634-33-5	O=C1NSC2=C1C=CC=C2	Not In Domain	Not In Domain	Not In Domain	Not In Domain	Not In Domain	Not In Domain	0		No Alerts	No Alerts	No Alerts	No Alerts	No Alerts	No Alerts	No Alerts
2-ethylhexyl oleate	26399-02-0	CCCCCCCC/C=C\CCCCCCCC(=O)OCC(CC)CCCC	Negative	Negative	Negative	Negative	Negative	Negative	0		No Alerts	No Alerts	No Alerts	No Alerts	No Alerts	No Alerts	No Alerts
m-tolylidene diisocyanate	26471-62-5	CC1=C(C=C(C=C1)N=C=O)N=C=O.CC1=C(C=CC=C1N=C=O)N=C=O	Missing Descriptors	Missing Descriptors	Missing Descriptors	Missing Descriptors	Missing Descriptors	Missing Descriptors	MD		No Alerts	No Alerts	No Alerts	No Alerts	No Alerts	No Alerts	No Alerts
Diammonio(ethyl)[4-[[4-[ethyl(3-sulphonatobenzyl)amino]phenyl](2-sulphonatophenyl)methylene]cyclohexa-2,5-dien-1-ylidene](3-sulphonatobenzyl)ammonium [CI Acid Blue 9 / CI-Nr. 42 090]	2650-18-2	CCN(CC1=CC(=CC=C1)S(=O)(=O)[O-])C2=CC=C(C=C2)C(=C3C=CC(=[N+](CC)CC4=CC(=CC=C4)S(=O)(=O)[O-])C=C3)C5=CC=CC=C5S(=O)(=O)[O-].[NH4+].[NH4+]	Negative	Negative	Negative	Negative	Negative	Negative	0		No Alerts	No Alerts	No Alerts	No Alerts	No Alerts	No Alerts	No Alerts
2-methyl-2H-isothiazol-3-one [MIT]	2682-20-4	CN1C(=O)C=CS1	Negative	Negative	Negative	Negative	Negative	Negative	0		No Alerts	No Alerts	No Alerts	No Alerts	No Alerts	No Alerts	No Alerts
N-(n-octyl)-2-pyrrolidinone	2687-94-7	CCCCCCCCN1CCCC1=O	Negative	Negative	Negative	Negative	Negative	Negative	0		No Alerts	No Alerts	No Alerts	No Alerts	No Alerts	No Alerts	No Alerts
Dodecylbenzensulphonic acid	27176-87-0	CCCCCCCCCCCCC1=CC=CC=C1S(=O)(=O)O	Negative	Negative	Not In Domain	Negative	Negative	Negative	0		No Alerts	No Alerts	No Alerts	No Alerts	No Alerts	No Alerts	No Alerts
Sodium diisobutylnaphthalenesulphonate	27213-90-7	CC(C)CC1=CC2=CC=CC=C2C(=C1CC(C)C)S(=O)(=O)[O-].[Na+]	Not In Domain	Not In Domain	Not In Domain	Not In Domain	Not In Domain	Not In Domain	0		No Alerts	No Alerts	No Alerts	No Alerts	No Alerts	No Alerts	No Alerts
Isotridecan-1-ol	27458-92-0	CC(C)CCCCCCCCCCO	Negative	Negative	Not In Domain	Not In Domain	Negative	Negative	0		No Alerts	No Alerts	No Alerts	No Alerts	No Alerts	No Alerts	No Alerts
2-methyl-2-(methylamino)propan-1-ol	27646-80-6	CC(C)(CO)NC	Negative	Not In Domain	Negative	Not In Domain	Negative	Negative	0		No Alerts	No Alerts	No Alerts	No Alerts	No Alerts	No Alerts	No Alerts
Potassium cumenesulphonate	28085-69-0	CC(C)C1=CC=C(C=C1)S(=O)(=O)[O-].[K+]	Negative	Not In Domain	Not In Domain	Positive	Negative	Negative	1		No Alerts	No Alerts	No Alerts	No Alerts	No Alerts	No Alerts	No Alerts			1
Sodium cumenesulphonate	28348-53-0	[Na+].CC(C)(C1=CC=CC=C1)S([O-])(=O)=O	Negative	Positive	Not In Domain	Not In Domain	Not In Domain	Negative	1		No Alerts	No Alerts	No Alerts	No Alerts	No Alerts	No Alerts	No Alerts			1
N-(1,1-dimethyl-3-oxobutyl)acrylamide	2873-97-4	CC(=O)CC(C)(C)NC(=O)C=C	Negative	Negative	Negative	Negative	Negative	Negative	0		No Alerts	No Alerts	No Alerts	No Alerts	No Alerts	No Alerts	No Alerts
Propene, 1,3,3,3,-tetrafluoro-,(E)-	29118-24-9	C(=C/F)\C(F)(F)F	Not In Domain	Not In Domain	Not In Domain	Not In Domain	Not In Domain	Not In Domain	0		No Alerts	No Alerts	No Alerts	Plausible	No Alerts	No Alerts	No Alerts	Plausible		1
2-ethylhexyl palmitate	29806-73-3	CCCCCCCCCCCCCCCC(=O)OCC(CC)CCCC	Negative	Negative	Negative	Negative	Negative	Negative	0		No Alerts	No Alerts	No Alerts	No Alerts	No Alerts	No Alerts	No Alerts
Glyoxylic acid	298-12-4	C(=O)C(=O)O	Not In Domain	Negative	Negative	Negative	Negative	Not In Domain	0		No Alerts	No Alerts	No Alerts	No Alerts	No Alerts	No Alerts	No Alerts
1-(2-Butoxy-1-methylethoxy)propan 2-ol	29911-28-2	CCCCOCC(C)OCC(C)O	Not In Domain	Negative	Not In Domain	Negative	Not In Domain	Negative	0		No Alerts	No Alerts	No Alerts	Equivocal	No Alerts	No Alerts	No Alerts	Equivocal		1
N,N-dimethyldodecanamide	3007-53-2	CCCCCCCCCCCC(=O)N(C)C	Negative	Negative	Negative	Negative	Negative	Negative	0		No Alerts	No Alerts	No Alerts	No Alerts	No Alerts	No Alerts	No Alerts
Methyl octadeca-9,12,15-trienoate	301-00-8	CC/C=C\C/C=C\C/C=C\CCCCCCCC(=O)OC	Negative	Negative	Negative	Negative	Negative	Negative	0		No Alerts	No Alerts	No Alerts	No Alerts	No Alerts	No Alerts	No Alerts
Sodium ethylenesulphonate	3039-83-6	C=CS(=O)(=O)[O-].[Na+]	Not In Domain	Not In Domain	Not In Domain	Not In Domain	Not In Domain	Negative	0		No Alerts	No Alerts	No Alerts	No Alerts	No Alerts	No Alerts	No Alerts
Pentanol	30899-19-5	CCCCCO.CCCC(O)C.CCC(O)CC	Missing Descriptors	Missing Descriptors	Missing Descriptors	Missing Descriptors	Missing Descriptors	Missing Descriptors	MD		No Alerts	No Alerts	No Alerts	No Alerts	No Alerts	No Alerts	No Alerts
Stearic acid, monoester with glycerol	31566-31-1	CCCCCCCCCCCCCCCCCC(=O)OCC(O)CO.CCCCCCCCCCCCCCCCCC(=O)OC(CO)CO	Missing Descriptors	Missing Descriptors	Missing Descriptors	Missing Descriptors	Missing Descriptors	Missing Descriptors	MD		No Alerts	No Alerts	No Alerts	Equivocal	No Alerts	No Alerts	No Alerts	Equivocal		1
Copper dinitrate	3251-23-8	[N+](=O)([O-])[O-].[N+](=O)([O-])[O-].[Cu+2]	Missing Descriptors	Missing Descriptors	Missing Descriptors	Missing Descriptors	Missing Descriptors	Missing Descriptors	MD		No Alerts	No Alerts	No Alerts	No Alerts	No Alerts	No Alerts	No Alerts
(2-methoxymethylethoxy)propanol	34590-94-8	COCC(C)OC(C)CO	Not In Domain	Negative	Not In Domain	Negative	Not In Domain	Not In Domain	0		No Alerts	No Alerts	No Alerts	Equivocal	No Alerts	No Alerts	No Alerts	Equivocal		1
1-butylpyrrolidin-2-one	3470-98-2	CCCCN1CCCC1=O	Negative	Negative	Negative	Negative	Negative	Negative	0		No Alerts	No Alerts	No Alerts	No Alerts	No Alerts	No Alerts	No Alerts
Propanamide, 2-hydroxy-N,N-dimethyl-	35123-06-9	CC(C(=O)N(C)C)O	Negative	Negative	Negative	Negative	Negative	Negative	0		No Alerts	No Alerts	No Alerts	No Alerts	No Alerts	No Alerts	No Alerts
Hydrogen 3,6-bis(diethylamino)-9-(2,4-disulphonatophenyl)xanthylium, sodium salt	3520-42-1	CCN(CC)C1=CC2=C(C=C1)C(=C3C=CC(=[N+](CC)CC)C=C3O2)C4=C(C=C(C=C4)S(=O)(=O)[O-])S(=O)(=O)[O-].[Na+]	Negative	Not In Domain	Negative	Positive	Negative	Negative	1		No Alerts	No Alerts	No Alerts	No Alerts	No Alerts	No Alerts	No Alerts			1
Bis[hydrogen [4-[4-(diethylamino)-5'-hydroxy-2',4'-disulphonatobenzhydrylidene]cyclohexa-2,5-dien-1-ylidene]diethylammonium], calcium salt [CI Acid Blue 3 / CI-Nr. 42 051]	3536-49-0	CCN(CC)C1=CC=C(C=C1)C(=C2C=CC(=[N+](CC)CC)C=C2)C3=CC(=C(C=C3S(=O)(=O)[O-])S(=O)(=O)[O-])O.CCN(CC)C1=CC=C(C=C1)C(=C2C=CC(=[N+](CC)CC)C=C2)C3=CC(=C(C=C3S(=O)(=O)[O-])S(=O)(=O)[O-])O.[Ca+2]	Negative	Negative	Negative	Positive	Negative	Negative	1		No Alerts	No Alerts	No Alerts	No Alerts	No Alerts	No Alerts	No Alerts			1
1,1,5,5,5-hexamethyl-3,3-bis[(trimethylsilyl)oxy]trisiloxane	3555-47-3	C[Si](C)(C)O[Si](O[Si](C)(C)C)(O[Si](C)(C)C)O[Si](C)(C)C	Not In Domain	Not In Domain	Not In Domain	Not In Domain	Not In Domain	Not In Domain	0		No Alerts	No Alerts	No Alerts	Equivocal	No Alerts	No Alerts	No Alerts	Equivocal		1
(ethylenedioxy)dimethanol	3586-55-8	C(COCO)OCO	Not In Domain	Not In Domain	Not In Domain	Negative	Not In Domain	Not In Domain	0		No Alerts	No Alerts	No Alerts	Equivocal	No Alerts	No Alerts	No Alerts	Equivocal		1
Disodium maleate	371-47-1	C(=C\C(=O)[O-])\C(=O)[O-].[Na+].[Na+]	Not In Domain	Negative	Negative	Negative	Negative	Positive	1		No Alerts	No Alerts	No Alerts	No Alerts	No Alerts	No Alerts	No Alerts			1
Denatonium benzoate	3734-33-6	[O-]C(=O)C1=CC=CC=C1.CC[N+](CC)(CC(=O)NC1=C(C)C=CC=C1C)CC1=CC=CC=C1	Negative	Negative	Negative	Negative	Negative	Negative	0		No Alerts	No Alerts	No Alerts	No Alerts	No Alerts	No Alerts	No Alerts
Dihydrogen (ethyl)[4-[4-[ethyl(3-sulphonatobenzyl)]amino]-2'-sulphonatobenzhydrylidene]cyclohexa-2,5-dien-1-ylidene](3-sulphonatobenzyl)ammonium, disodium salt [C.I. Acid Blue 9]	3844-45-9	CCN(CC1=CC(=CC=C1)S(=O)(=O)[O-])C2=CC=C(C=C2)C(=C3C=CC(=[N+](CC)CC4=CC(=CC=C4)S(=O)(=O)[O-])C=C3)C5=CC=CC=C5S(=O)(=O)[O-].[Na+].[Na+]	Negative	Negative	Negative	Negative	Negative	Negative	0		No Alerts	No Alerts	No Alerts	No Alerts	No Alerts	No Alerts	No Alerts
Calcium propionate	4075-81-4	CCC(=O)[O-].CCC(=O)[O-].[Ca+2]	Negative	Negative	Negative	Negative	Negative	Negative	0		No Alerts	No Alerts	No Alerts	No Alerts	No Alerts	No Alerts	No Alerts
Methenamine 3-chloroallylochloride	4080-31-3	C1N2CN3CN1C[N+](C2)(C3)C/C=C/Cl.[Cl-]	Negative	Not In Domain	Negative	Negative	Negative	Negative	0		No Alerts	No Alerts	No Alerts	Plausible	No Alerts	No Alerts	No Alerts	Plausible		1
[2-(29H,31H-phthalocyaninylmethyl)-1H-isoindole-1,3(2H)-dionato(2-)-N29,N30,N31,N32]copper	42739-64-0	CN1C(=O)C2=C(C=CC=C2)C1=O.[Cu]1N2\C3=N/C4=N/C(=N\C5=C6C=CC=CC6=C(\N=C6/N=C(/N=C2/C2=CC=CC=C32)C2=CC=CC=C62)N15)/C1=CC=CC=C41	Missing Descriptors	Missing Descriptors	Missing Descriptors	Missing Descriptors	Missing Descriptors	Missing Descriptors	MD		No Alerts	No Alerts	No Alerts	No Alerts	No Alerts	No Alerts	No Alerts
Sodium N-methyltaurinate	4316-74-9	CNCCS(=O)(=O)[O-].[Na+]	Negative	Positive	Negative	Not In Domain	Not In Domain	Negative	1		No Alerts	No Alerts	No Alerts	No Alerts	No Alerts	No Alerts	No Alerts			1
(+)-bornan-2-one	464-49-3	C[C@@]12CC[C@@H](C1(C)C)CC2=O	Negative	Negative	Negative	Negative	Negative	Negative	0		Equivocal	No Alerts	No Alerts	No Alerts	No Alerts	No Alerts	No Alerts	Equivocal		1
Sodium carbonate	497-19-8	C(=O)([O-])[O-].[Na+].[Na+]	Not In Domain	Not In Domain	Not In Domain	Not In Domain	Not In Domain	Not In Domain	0		No Alerts	No Alerts	No Alerts	No Alerts	No Alerts	No Alerts	No Alerts
1-[(4-methoxy-2-nitrophenyl)azo]-2-naphthol	49744-28-7	COC1=CC(=C(C=C1)N=NC2=C(C=CC3=CC=CC=C32)O)[N+](=O)[O-]	Negative	Not In Domain	Not In Domain	Negative	Not In Domain	Not In Domain	0		No Alerts	No Alerts	No Alerts	No Alerts	No Alerts	No Alerts	No Alerts
Formaldehyde	50-00-0	C=O	Negative	Negative	Negative	Negative	Negative	Negative	0		No Alerts	No Alerts	No Alerts	No Alerts	No Alerts	No Alerts	No Alerts
3,5-bis(6-isocyanatohexyl)-2H-1,3,5-oxadiazine-2,4,6(3H,5H)-trione	50639-37-7	C(CCCN1C(=O)N(C(=O)OC1=O)CCCCCCN=C=O)CCN=C=O	Not In Domain	Not In Domain	Not In Domain	Not In Domain	Not In Domain	Not In Domain	0		No Alerts	No Alerts	No Alerts	No Alerts	No Alerts	No Alerts	No Alerts
Trisodium nitrilotriacetate	5064-31-3	C(C(=O)[O-])N(CC(=O)[O-])CC(=O)[O-].[Na+].[Na+].[Na+]	Negative	Negative	Negative	Negative	Negative	Negative	0		No Alerts	No Alerts	No Alerts	No Alerts	No Alerts	No Alerts	No Alerts
Diammonium carbonate	506-87-6	C(=O)([O-])[O-].[NH4+].[NH4+]	Not In Domain	Not In Domain	Not In Domain	Not In Domain	Not In Domain	Not In Domain	0		No Alerts	No Alerts	No Alerts	No Alerts	No Alerts	No Alerts	No Alerts
Guanidinium nitrate	506-93-4	C(=N)(N)N.[N+](=O)(O)[O-]	Negative	Negative	Negative	Negative	Negative	Negative	0		No Alerts	No Alerts	No Alerts	No Alerts	No Alerts	No Alerts	No Alerts
Ascorbic acid	50-81-7	C([C@@H]([C@@H]1C(=C(C(=O)O1)O)O)O)O	Negative	Negative	Negative	Negative	Not In Domain	Negative	0		No Alerts	No Alerts	No Alerts	Equivocal	No Alerts	No Alerts	No Alerts	Equivocal		1
Glucose	50-99-7	C([C@H]([C@H]([C@@H]([C@H](C=O)O)O)O)O)O	Negative	Negative	Negative	Negative	Negative	Negative	0		No Alerts	No Alerts	No Alerts	Equivocal	No Alerts	No Alerts	No Alerts	Equivocal		1
2-(2-butoxyethoxy)ethyl 6-propylpiperonyl ether [Piperonyl butoxide / PBO]	51-03-6	CCCCOCCOCCOCC1=C(CCC)C=C2OCOC2=C1	Negative	Negative	Negative	Negative	Negative	Negative	0		No Alerts	No Alerts	No Alerts	Equivocal	No Alerts	No Alerts	No Alerts	Equivocal		1
Bronopol	52-51-7	[O-][N+](C(CO)(CO)Br)=O	Negative	Not In Domain	Negative	Not In Domain	Negative	Not In Domain	0		No Alerts	No Alerts	No Alerts	No Alerts	No Alerts	No Alerts	No Alerts
Sodium gluconate	527-07-1	C([C@H]([C@H]([C@@H]([C@H](C(=O)[O-])O)O)O)O)O.[Na+]	Positive	Positive	Positive	Negative	Negative	Negative	3		No Alerts	No Alerts	No Alerts	Equivocal	No Alerts	No Alerts	No Alerts	Equivocal		2
Sodium benzoate	532-32-1	C1=CC=C(C=C1)C(=O)[O-].[Na+]	Negative	Negative	Negative	Negative	Negative	Negative	0		No Alerts	No Alerts	No Alerts	No Alerts	No Alerts	No Alerts	No Alerts
Sulphamidic acid	5329-14-6	NS(=O)(=O)O	Missing Descriptors	Missing Descriptors	Missing Descriptors	Missing Descriptors	Missing Descriptors	Missing Descriptors	MD		No Alerts	No Alerts	No Alerts	No Alerts	No Alerts	No Alerts	No Alerts
Propanoic acid, 2-hydroxy-, propyl ester, (2S)-	53651-69-7	CCCOC(=O)[C@H](C)O	Not In Domain	Negative	Not In Domain	Negative	Negative	Negative	0		No Alerts	No Alerts	No Alerts	No Alerts	No Alerts	No Alerts	No Alerts
Dodecamethylcyclohexasiloxane	540-97-6	C[Si]1(O[Si](O[Si](O[Si](O[Si](O[Si](O1)(C)C)(C)C)(C)C)(C)C)(C)C)C	Not In Domain	Not In Domain	Not In Domain	Not In Domain	Not In Domain	Not In Domain	0		No Alerts	No Alerts	No Alerts	No Alerts	No Alerts	No Alerts	No Alerts
Decamethylcyclopentasiloxane	541-02-6	C[Si]1(O[Si](O[Si](O[Si](O[Si](O1)(C)C)(C)C)(C)C)(C)C)C	Not In Domain	Not In Domain	Not In Domain	Not In Domain	Not In Domain	Not In Domain	0		No Alerts	No Alerts	No Alerts	No Alerts	No Alerts	No Alerts	No Alerts
1,3-dichloropropene	542-75-6	ClCC=CCl	Not In Domain	Not In Domain	Not In Domain	Not In Domain	Not In Domain	Not In Domain	0		No Alerts	No Alerts	No Alerts	Plausible	No Alerts	No Alerts	No Alerts	Plausible		1
Calcium diformate	544-17-2	C(=O)[O-].C(=O)[O-].[Ca+2]	Not In Domain	Not In Domain	Negative	Negative	Negative	Not In Domain	0		No Alerts	No Alerts	No Alerts	No Alerts	No Alerts	No Alerts	No Alerts
Ethyl linoleate	544-35-4	CCCCC/C=C\C/C=C\CCCCCCCC(=O)OCC	Negative	Negative	Negative	Negative	Negative	Negative	0		No Alerts	No Alerts	No Alerts	No Alerts	No Alerts	No Alerts	No Alerts
3-iodo-2-propynyl butylcarbamate	55406-53-6	CCCCNC(=O)OCC#CI	Negative	Negative	Negative	Negative	Negative	Not In Domain	0		No Alerts	No Alerts	No Alerts	No Alerts	No Alerts	No Alerts	No Alerts
Octamethylcyclotetrasiloxane	556-67-2	C[Si]1(O[Si](O[Si](O[Si](O1)(C)C)(C)C)(C)C)C	Not In Domain	Not In Domain	Not In Domain	Not In Domain	Not In Domain	Not In Domain	0		No Alerts	No Alerts	No Alerts	No Alerts	No Alerts	No Alerts	No Alerts
Magnesium distearate	557-04-0	CCCCCCCCCCCCCCCCCC(=O)[O-].CCCCCCCCCCCCCCCCCC(=O)[O-].[Mg+2]	Negative	Negative	Negative	Negative	Negative	Negative	0		No Alerts	No Alerts	No Alerts	No Alerts	No Alerts	No Alerts	No Alerts
Zinc distearate	557-05-1	CCCCCCCCCCCCCCCCCC(=O)[O-].CCCCCCCCCCCCCCCCCC(=O)[O-].[Zn+2]	Negative	Negative	Negative	Negative	Negative	Negative	0		No Alerts	No Alerts	No Alerts	No Alerts	No Alerts	No Alerts	No Alerts
Titanium tetrabutanolate	5593-70-4	CCCC[O-].CCCC[O-].CCCC[O-].CCCC[O-].[Ti+4]	Not In Domain	Not In Domain	Not In Domain	Not In Domain	Not In Domain	Not In Domain	0		No Alerts	No Alerts	No Alerts	No Alerts	No Alerts	No Alerts	No Alerts
5-chloro-2-methyl-4-isothiazolin-3-one and 2-methyl-2H-isothiazol-3-one (3:1)	55965-84-9	CN1C(=O)C=CS1.CN1C(=O)C=C(S1)Cl	Missing Descriptors	Missing Descriptors	Missing Descriptors	Missing Descriptors	Missing Descriptors	Missing Descriptors	MD		No Alerts	No Alerts	No Alerts	No Alerts	No Alerts	No Alerts	No Alerts
Trimethylsiloxysilicate	56275-01-5	C[Si](C)(C)O[Si](=O)O	Not In Domain	Not In Domain	Not In Domain	Not In Domain	Not In Domain	Not In Domain	0		No Alerts	No Alerts	No Alerts	Equivocal	No Alerts	No Alerts	No Alerts	Equivocal		1
2-Aminoacetic acid	56-40-6	C(C(=O)O)N	Negative	Negative	Negative	Negative	Negative	Negative	0		No Alerts	No Alerts	No Alerts	No Alerts	No Alerts	No Alerts	No Alerts
3-methoxy-3-methylbutan-1-ol [MMB]	56539-66-3	CC(C)(CCO)OC	Not In Domain	Not In Domain	Not In Domain	Negative	Not In Domain	Negative	0		No Alerts	No Alerts	No Alerts	Equivocal	No Alerts	No Alerts	No Alerts	Equivocal		1
Glycerine	56-81-5	C(C(CO)O)O	Negative	Negative	Negative	Positive	Negative	Negative	1		No Alerts	No Alerts	No Alerts	Equivocal	No Alerts	No Alerts	No Alerts	Equivocal		2
Levoglutamide	56-85-9	C(CC(=O)N)[C@@H](C(=O)O)N	Negative	Negative	Negative	Negative	Negative	Positive	1		No Alerts	No Alerts	No Alerts	No Alerts	No Alerts	No Alerts	No Alerts			1
Urea	57-13-6	NC(N)=O	Negative	Negative	Negative	Negative	Negative	Negative	0		No Alerts	No Alerts	No Alerts	No Alerts	No Alerts	No Alerts	No Alerts
Saccharose	57-50-1	O[C@H]1[C@H](O[C@H](CO)[C@@H](O)[C@@H]1O)O[C@]2(CO)O[C@H](CO)[C@@H](O)[C@@H]2O	Negative	Negative	Negative	Negative	Negative	Negative	0		No Alerts	No Alerts	No Alerts	No Alerts	No Alerts	No Alerts	No Alerts
Propane-1,2-diol	57-55-6	CC(CO)O	Negative	Negative	Negative	Negative	Negative	Negative	0		No Alerts	No Alerts	No Alerts	Equivocal	No Alerts	No Alerts	No Alerts	Equivocal		1
Docusate sodium	577-11-7	CCCCC(CC)COC(=O)CC(C(=O)OCC(CC)CCCC)S(=O)(=O)[O-].[Na+]	Positive	Negative	Not In Domain	Negative	Negative	Negative	1		No Alerts	No Alerts	No Alerts	No Alerts	No Alerts	No Alerts	No Alerts			1
1,2-benzisothiazol-3(2H)-one, sodium salt	58249-25-5	C1=CC=C2C(=C1)C(=O)[N-]S2.[Na+]	Not In Domain	Not In Domain	Not In Domain	Not In Domain	Not In Domain	Not In Domain	0		No Alerts	No Alerts	No Alerts	No Alerts	No Alerts	No Alerts	No Alerts
N,N-dimethylhexanamide	5830-30-8	CCCCCC(=O)N(C)C	Negative	Negative	Negative	Negative	Negative	Negative	0		No Alerts	No Alerts	No Alerts	No Alerts	No Alerts	No Alerts	No Alerts
2-methylcyclohexanone	583-60-8	CC1CCCCC1=O	Negative	Negative	Negative	Negative	Negative	Negative	0		No Alerts	No Alerts	No Alerts	No Alerts	No Alerts	No Alerts	No Alerts
Potassium carbonate	584-08-7	C(=O)([O-])[O-].[K+].[K+]	Not In Domain	Not In Domain	Not In Domain	Not In Domain	Not In Domain	Not In Domain	0		No Alerts	No Alerts	No Alerts	No Alerts	No Alerts	No Alerts	No Alerts
2,4-diisocyanato-1-methylbenzene	584-84-9	CC1=C(C=C(C=C1)N=C=O)N=C=O	Not In Domain	Not In Domain	Not In Domain	Not In Domain	Not In Domain	Not In Domain	0		No Alerts	No Alerts	No Alerts	No Alerts	No Alerts	No Alerts	No Alerts
p-mentha-1,4(8)-diene	586-62-9	CC1=CCC(=C(C)C)CC1	Negative	Negative	Not In Domain	Not In Domain	Not In Domain	Not In Domain	0		No Alerts	No Alerts	No Alerts	No Alerts	No Alerts	No Alerts	No Alerts
4-methylcyclohexanol, mixed isomers	589-91-3	CC1CCC(CC1)O	Negative	Negative	Not In Domain	Not In Domain	Not In Domain	Negative	0		No Alerts	No Alerts	No Alerts	No Alerts	No Alerts	No Alerts	No Alerts
4-methylcyclohexanone	589-92-4	CC1CCC(=O)CC1	Negative	Negative	Negative	Negative	Negative	Negative	0		No Alerts	No Alerts	No Alerts	No Alerts	No Alerts	No Alerts	No Alerts
alpha-tocopherol (Vitamin E), E 307)	59-02-9	CC1=C(C2=C(CC[C@@](O2)(C)CCC[C@H](C)CCC[C@H](C)CCCC(C)C)C(=C1O)C)C	Negative	Negative	Negative	Negative	Negative	Negative	0		No Alerts	No Alerts	No Alerts	No Alerts	No Alerts	No Alerts	No Alerts
3-methylcyclohexanone	591-24-2	CC1CCCC(=O)C1	Negative	Negative	Negative	Negative	Negative	Negative	0		Equivocal	No Alerts	No Alerts	No Alerts	No Alerts	No Alerts	No Alerts	Equivocal		1
Citric Acid Monohydrate	5949-29-1	C(C(=O)O)C(CC(=O)O)(C(=O)O)O.O	Negative	Negative	Negative	Negative	Negative	Negative	0		No Alerts	No Alerts	No Alerts	No Alerts	No Alerts	No Alerts	No Alerts
(R)-p-mentha-1,8-diene	5989-27-5	CC(=C)[C@@H]1CCC(C)=CC1	Negative	Negative	Not In Domain	Not In Domain	Not In Domain	Not In Domain	0		No Alerts	No Alerts	No Alerts	No Alerts	No Alerts	No Alerts	No Alerts
Edetic acid	60-00-4	C(CN(CC(=O)O)CC(=O)O)N(CC(=O)O)CC(=O)O	Negative	Positive	Positive	Negative	Negative	Negative	2		No Alerts	No Alerts	No Alerts	No Alerts	No Alerts	No Alerts	No Alerts			1
4-[(2,5-dichlorophenyl)azo]-3-hydroxy-N-phenylnaphthalene-2-carboxamide [CI Pigment Red 2 / CI-Nr. 12 310]	6041-94-7	C1=CC=C(C=C1)NC(=O)C2=CC3=CC=CC=C3C(=C2O)N=NC4=C(C=CC(=C4)Cl)Cl	Negative	Negative	Negative	Negative	Negative	Negative	0		No Alerts	No Alerts	No Alerts	No Alerts	No Alerts	No Alerts	No Alerts
Isobutylenediurea	6104-30-9	CC(C)C(NC(=O)N)NC(=O)N	Negative	Negative	Negative	Negative	Negative	Negative	0		No Alerts	No Alerts	No Alerts	No Alerts	No Alerts	No Alerts	No Alerts
Sodium acetate trihydrate	6131-90-4	CC(=O)[O-].O.O.O.[Na+]	Negative	Negative	Negative	Negative	Negative	Negative	0		No Alerts	No Alerts	No Alerts	No Alerts	No Alerts	No Alerts	No Alerts
2-pyrrolidone	616-45-5	C1CC(=O)NC1	Negative	Negative	Negative	Negative	Negative	Negative	0		No Alerts	No Alerts	No Alerts	No Alerts	No Alerts	No Alerts	No Alerts
Calcium di(acetate)	62-54-4	CC(=O)[O-].CC(=O)[O-].[Ca+2]	Negative	Negative	Negative	Negative	Negative	Negative	0		No Alerts	No Alerts	No Alerts	No Alerts	No Alerts	No Alerts	No Alerts
Dimethyl adipate	627-93-0	COC(=O)CCCCC(=O)OC	Not In Domain	Negative	Negative	Negative	Negative	Negative	0		No Alerts	No Alerts	No Alerts	No Alerts	No Alerts	No Alerts	No Alerts
Ethyl palmitate	628-97-7	CCCCCCCCCCCCCCCC(=O)OCC	Negative	Negative	Negative	Negative	Negative	Negative	0		No Alerts	No Alerts	No Alerts	No Alerts	No Alerts	No Alerts	No Alerts
Hexadec-1-ene	629-73-2	CCCCCCCCCCCCCCC=C	Not In Domain	Not In Domain	Not In Domain	Not In Domain	Not In Domain	Not In Domain	0		No Alerts	No Alerts	No Alerts	No Alerts	No Alerts	No Alerts	No Alerts
Lactose	63-42-3	C([C@@H]1[C@@H]([C@@H]([C@H]([C@@H](O1)O[C@@H]2[C@H](O[C@H]([C@@H]([C@H]2O)O)O)CO)O)O)O)O	Negative	Negative	Negative	Positive	Positive	Negative	2		No Alerts	No Alerts	No Alerts	No Alerts	No Alerts	No Alerts	No Alerts			1
2,4,5-trichloroaniline	636-30-6	C1=C(C(=CC(=C1Cl)Cl)Cl)N	Negative	Not In Domain	Negative	Not In Domain	Not In Domain	Negative	0		No Alerts	No Alerts	No Alerts	Equivocal	No Alerts	No Alerts	No Alerts	Equivocal		1
Tetrasodium ethylenediaminetetraacetate	64-02-8	C(CN(CC(=O)[O-])CC(=O)[O-])N(CC(=O)[O-])CC(=O)[O-].[Na+].[Na+].[Na+].[Na+]	Negative	Positive	Positive	Negative	Negative	Negative	2		No Alerts	No Alerts	No Alerts	No Alerts	No Alerts	No Alerts	No Alerts			1
Ethanol	64-17-5	CCO	Negative	Negative	Negative	Negative	Negative	Negative	0		No Alerts	No Alerts	No Alerts	No Alerts	No Alerts	No Alerts	No Alerts
Calcium 3-hydroxy-4-[(1-sulphonato-2-naphthyl)azo]-2-naphthoate [CI Pigment Red 63:1 / CI-Nr. 15 880:1]	6417-83-0	C1=CC=C2C(=C1)C=CC(=C2S(=O)(=O)[O-])N=NC3=C(C(=CC4=CC=CC=C43)C(=O)O)[O-].[Ca+2]	Negative	Negative	Negative	Positive	Negative	Negative	1		No Alerts	No Alerts	No Alerts	No Alerts	No Alerts	No Alerts	No Alerts			1
Formic acid	64-18-6	C(=O)O	Not In Domain	Negative	Negative	Negative	Negative	Not In Domain	0		No Alerts	No Alerts	No Alerts	No Alerts	No Alerts	No Alerts	No Alerts
Acetic acid	64-19-7	CC(=O)O	Negative	Negative	Negative	Negative	Negative	Negative	0		No Alerts	No Alerts	No Alerts	No Alerts	No Alerts	No Alerts	No Alerts
Naphtha (petroleum), hydrotreated heavy	64742-48-9	CCCCC=C.CC1CCCCC1.CC1=CC(C)=CC=C1.CCCCCCCCC(C)C	Missing Descriptors	Missing Descriptors	Missing Descriptors	Missing Descriptors	Missing Descriptors	Missing Descriptors	MD		Equivocal	No Alerts	No Alerts	No Alerts	No Alerts	No Alerts	No Alerts	Equivocal		1
Solvent naphtha (petroleum), light arom.	64742-95-6	CCC1=CC=CC(C)=C1.CC1=CC=C(C)C(C)=C1.CC1=CC(C)=CC(C)=C1.CC1=CC=CC(C)=C1C	Missing Descriptors	Missing Descriptors	Missing Descriptors	Missing Descriptors	Missing Descriptors	Missing Descriptors	MD		No Alerts	No Alerts	No Alerts	No Alerts	No Alerts	No Alerts	No Alerts
Ammonium nitrate	6484-52-2	[NH4+].[N+](=O)([O-])[O-]	Missing Descriptors	Missing Descriptors	Missing Descriptors	Missing Descriptors	Missing Descriptors	Missing Descriptors	MD		No Alerts	No Alerts	No Alerts	No Alerts	No Alerts	No Alerts	No Alerts
3-hydroxy-N-(o-tolyl)-4-[(2,4,5-trichlorophenyl)azo]naphthalene-2-carboxamide [CI Pigment Red 112 / CI Nr. 12 370]	6535-46-2	CC1=CC=CC=C1NC(=O)C2=CC3=CC=CC=C3C(=C2O)N=NC4=CC(=C(C=C4Cl)Cl)Cl	Positive	Negative	Negative	Negative	Negative	Negative	1		No Alerts	No Alerts	No Alerts	No Alerts	No Alerts	No Alerts	No Alerts			1
L-Lysine hydrochloride	657-27-2	C(CCN)C[C@@H](C(=O)O)N.Cl	Negative	Negative	Negative	Negative	Negative	Negative	0		No Alerts	No Alerts	No Alerts	No Alerts	No Alerts	No Alerts	No Alerts
Benzoic acid	65-85-0	O=C(O)c1ccccc1	Negative	Negative	Negative	Negative	Negative	Negative	0		No Alerts	No Alerts	No Alerts	No Alerts	No Alerts	No Alerts	No Alerts
Betaines, C12-14 (even numbered)-alkyldimethyl	66455-29-6	CCCCCCCCCCCC[N+](C)(C)CC(=O)O	Negative	Negative	Negative	Negative	Negative	Negative	0		No Alerts	No Alerts	No Alerts	No Alerts	No Alerts	No Alerts	No Alerts
Methanol	67-56-1	CO	Negative	Negative	Negative	Negative	Negative	Negative	0		No Alerts	No Alerts	No Alerts	No Alerts	No Alerts	No Alerts	No Alerts
Isopropanol	67-63-0	CC(C)O	Negative	Negative	Negative	Negative	Negative	Negative	0		No Alerts	No Alerts	No Alerts	No Alerts	No Alerts	No Alerts	No Alerts
Acetone	67-64-1	CC(=O)C	Negative	Negative	Negative	Negative	Negative	Negative	0		No Alerts	No Alerts	No Alerts	No Alerts	No Alerts	No Alerts	No Alerts
Dimethylsulfoxide	67-68-5	CS(=O)C	Negative	Positive	Negative	Negative	Negative	Negative	1		No Alerts	No Alerts	No Alerts	No Alerts	No Alerts	No Alerts	No Alerts			1
Fatty acids, C16-18 and C18-unsatd., Me esters	67762-38-3	CCCCCCCCCCCCCCCC(=O)OC.CCCCCCCCCCCCCCCCCC(=O)OC.CCCCCCCC\C=C/CCCCCCCC(=O)OC.CCCCC\C=C/C\C=C/CCCCCCCC(=O)OC.CC\C=C\C\C=C\C\C=C\CCCCCCCC(=O)OC	Missing Descriptors	Missing Descriptors	Missing Descriptors	Missing Descriptors	Missing Descriptors	Missing Descriptors	MD		No Alerts	No Alerts	No Alerts	No Alerts	No Alerts	No Alerts	No Alerts
(2-hydroxypropyl)ammonium phosphate	67952-32-3	CC(C[N+])O.[O-]P(=O)([O-])[O-].CC(C[N+])O.CC(C[N+])O	Missing Descriptors	Missing Descriptors	Missing Descriptors	Missing Descriptors	Missing Descriptors	Missing Descriptors	MD		No Alerts	No Alerts	No Alerts	No Alerts	No Alerts	No Alerts	No Alerts
Trisodium citrate	68-04-2	C(C(=O)[O-])C(CC(=O)[O-])(C(=O)[O-])O.[Na+].[Na+].[Na+]	Negative	Negative	Negative	Negative	Negative	Negative	0		No Alerts	No Alerts	No Alerts	No Alerts	No Alerts	No Alerts	No Alerts
Dimethylformamide	68-12-2	CN(C)C=O	Not In Domain	Negative	Negative	Negative	Negative	Negative	0		No Alerts	No Alerts	No Alerts	No Alerts	No Alerts	No Alerts	No Alerts
2,5,8,11-tetramethyl-6-dodecyne-5,8-diol	68227-33-8	CC(C)CCC(C)(C#CC(C)(CCC(C)C)O)O	Not In Domain	Negative	Not In Domain	Not In Domain	Not In Domain	Negative	0		No Alerts	No Alerts	No Alerts	Equivocal	No Alerts	No Alerts	No Alerts	Equivocal		1
(carboxylatomethyl)dodecyldimethylammonium	683-10-3	CCCCCCCCCCCC[N+](C)(C)CC(=O)[O-]	Negative	Negative	Negative	Negative	Negative	Negative	0		No Alerts	No Alerts	No Alerts	No Alerts	No Alerts	No Alerts	No Alerts
Benzenesulfonic acid, C10-13-alkyl derivs., sodium salts	68411-30-3	[Na+].CCCCCCCCCCC1=CC(=CC=C1)S([O-])(=O)=O	Not In Domain	Not In Domain	Not In Domain	Not In Domain	Not In Domain	Not In Domain	0		No Alerts	No Alerts	No Alerts	No Alerts	No Alerts	No Alerts	No Alerts
1-isopropyl-2,2-dimethyltrimethylene diisobutyrate	6846-50-0	CC(C)C(C(C)(C)COC(=O)C(C)C)OC(=O)C(C)C	Negative	Negative	Not In Domain	Negative	Negative	Negative	0		No Alerts	No Alerts	No Alerts	Equivocal	No Alerts	No Alerts	No Alerts	Equivocal		1
Ethyl (S)-2-hydroxypropionate	687-47-8	CCOC(=O)[C@H](C)O	Not In Domain	Negative	Not In Domain	Negative	Negative	Negative	0		No Alerts	No Alerts	No Alerts	No Alerts	No Alerts	No Alerts	No Alerts
Alkohole, C12-C16	68855-56-1	CCCCCCCCCCCCCCO	Negative	Negative	Not In Domain	Not In Domain	Negative	Negative	0		No Alerts	No Alerts	No Alerts	No Alerts	No Alerts	No Alerts	No Alerts
Naphthalenesulfonic acid, bis(1-methylethyl)-, methyl derivs., sodium salt	68909-82-0	[Na+].[Na+].[Na+].[Na+].[O-]S([O-])(=O)=O.CC1=CC(C)=C2C(C)=CC(C)=C(C2=C1)S([O-])(=O)=O.CC(C)C1=CC(C(C)C)=C(C2=CC=C(C)C=C12)S([O-])(=O)=O	Missing Descriptors	Missing Descriptors	Missing Descriptors	Missing Descriptors	Missing Descriptors	Missing Descriptors	MD		No Alerts	No Alerts	No Alerts	No Alerts	No Alerts	No Alerts	No Alerts
Diisopropyl adipate	6938-94-9	CC(C)OC(=O)CCCCC(=O)OC(C)C	Not In Domain	Negative	Negative	Negative	Negative	Negative	0		No Alerts	No Alerts	No Alerts	No Alerts	No Alerts	No Alerts	No Alerts
D-mannitol	69-65-8	C([C@H]([C@H]([C@@H]([C@@H](CO)O)O)O)O)O	Negative (2)	Negative (2)	Positive (2)	Negative (2)	Negative	Negative (2)	1		No Alerts	No Alerts	No Alerts	Equivocal	No Alerts	No Alerts	No Alerts	Equivocal		2
Potassium chlorate	3811-04-9	[O-]Cl(=O)=O.[K+]	Missing Descriptors	Missing Descriptors	Missing Descriptors	Missing Descriptors	Missing Descriptors	Missing Descriptors	MD		No Alerts	No Alerts	No Alerts	No Alerts	No Alerts	No Alerts	No Alerts
Calcium 4-[(5-chloro-4-methyl-2-sulphonatophenyl)azo]-3-hydroxy-2-naphthoate [C.I. Pigment Red 48:2]	7023-61-2	CC1=CC(=C(C=C1Cl)N=NC2=C(C(=CC3=CC=CC=C32)C(=O)O)[O-])S(=O)(=O)[O-].[Ca+2]	Negative	Positive	Negative	Positive	Negative	Negative	2		No Alerts	No Alerts	No Alerts	No Alerts	No Alerts	No Alerts	No Alerts			1
2(or 4)-toluenesulphonic acid	70788-37-3	CC1=CC=C(C=C1)S(=O)(=O)O	Negative	Not In Domain	Not In Domain	Negative	Negative	Positive	1		No Alerts	No Alerts	No Alerts	No Alerts	No Alerts	No Alerts	No Alerts			1
Histidine	71-00-1	C1=C(NC=N1)C[C@@H](C(=O)O)N	Negative	Negative	Negative	Negative	Negative	Negative	0		No Alerts	No Alerts	No Alerts	No Alerts	No Alerts	No Alerts	No Alerts
1-Propanol	71-23-8	CCCO	Not In Domain	Not In Domain	Not In Domain	Not In Domain	Not In Domain	Not In Domain	0		No Alerts	No Alerts	No Alerts	No Alerts	No Alerts	No Alerts	No Alerts
1-Butanol	71-36-3	CCCCO	Not In Domain	Not In Domain	Not In Domain	Not In Domain	Not In Domain	Not In Domain	0		No Alerts	No Alerts	No Alerts	No Alerts	No Alerts	No Alerts	No Alerts
1-pentanol, n-pentanol	71-41-0	CCCCCO	Not In Domain	Not In Domain	Not In Domain	Not In Domain	Not In Domain	Not In Domain	0		No Alerts	No Alerts	No Alerts	No Alerts	No Alerts	No Alerts	No Alerts
Benzene	71-43-2	C1=CC=CC=C1	Not In Domain	Not In Domain	Not In Domain	Not In Domain	Not In Domain	Not In Domain	0		No Alerts	No Alerts	No Alerts	No Alerts	No Alerts	No Alerts	No Alerts
Sodium lactate	72-17-3	CC(C(=O)[O-])O.[Na+]	Negative	Negative	Negative	Negative	Negative	Negative	0		No Alerts	No Alerts	No Alerts	No Alerts	No Alerts	No Alerts	No Alerts
Sulfuric acid, mono-C12-16-alkyl esters, sodium salts	73296-89-6	[Na+].CCCCCCCCCCCCOS([O-])(=O)=O.[Na+].CCCCCCCCCCCCCCOS([O-])(=O)=O.[Na+].CCCCCCCCCCCCCCCCOS([O-])(=O)=O	Missing Descriptors	Missing Descriptors	Missing Descriptors	Missing Descriptors	Missing Descriptors	Missing Descriptors	MD		No Alerts	No Alerts	No Alerts	No Alerts	No Alerts	No Alerts	No Alerts
Potassium chloride	7447-40-7	[Cl-].[K+]	Missing Descriptors	Missing Descriptors	Missing Descriptors	Missing Descriptors	Missing Descriptors	Missing Descriptors	MD		No Alerts	No Alerts	No Alerts	No Alerts	No Alerts	No Alerts	No Alerts
Magnesium sulphate	7487-88-9	[O-]S(=O)(=O)[O-].[Mg+2]	Missing Descriptors	Missing Descriptors	Missing Descriptors	Missing Descriptors	Missing Descriptors	Missing Descriptors	MD		No Alerts	No Alerts	No Alerts	No Alerts	No Alerts	No Alerts	No Alerts
Propane	74-98-6	CCC	Not In Domain	Not In Domain	Not In Domain	Not In Domain	Not In Domain	Not In Domain	0		No Alerts	No Alerts	No Alerts	No Alerts	No Alerts	No Alerts	No Alerts
Ethanal	75-07-0	CC=O	Not In Domain	Not In Domain	Not In Domain	Negative	Not In Domain	Not In Domain	0		No Alerts	No Alerts	No Alerts	No Alerts	No Alerts	No Alerts	No Alerts
Dichloromethan	75-09-2	C(Cl)Cl	Not In Domain	Not In Domain	Not In Domain	Not In Domain	Not In Domain	Not In Domain	0		No Alerts	No Alerts	No Alerts	No Alerts	No Alerts	No Alerts	No Alerts
[AIII] [WB-] Ethylene oxide	75-21-8	C1CO1	Negative	Negative	Negative	Negative	Negative	Negative	0		No Alerts	No Alerts	No Alerts	No Alerts	No Alerts	No Alerts	No Alerts
Isobutane	75-28-5	CC(C)C	Not In Domain	Not In Domain	Not In Domain	Not In Domain	Not In Domain	Not In Domain	0		No Alerts	No Alerts	No Alerts	No Alerts	No Alerts	No Alerts	No Alerts
Isopropylamine	75-31-0	CC(C)N	Negative	Not In Domain	Not In Domain	Not In Domain	Not In Domain	Not In Domain	0		No Alerts	No Alerts	No Alerts	No Alerts	No Alerts	No Alerts	No Alerts
Propylene oxide	75-56-9	CC1CO1	Not In Domain	Not In Domain	Not In Domain	Not In Domain	Not In Domain	Not In Domain	0		No Alerts	No Alerts	No Alerts	No Alerts	No Alerts	No Alerts	No Alerts
Disodium hydrogenorthophosphate	7558-79-4	OP(=O)([O-])[O-].[Na+].[Na+]	Missing Descriptors	Missing Descriptors	Missing Descriptors	Missing Descriptors	Missing Descriptors	Missing Descriptors	MD		No Alerts	No Alerts	No Alerts	No Alerts	No Alerts	No Alerts	No Alerts
Sodium dihydrogenorthophosphate	7558-80-7	OP(=O)(O)[O-].[Na+]	Missing Descriptors	Missing Descriptors	Missing Descriptors	Missing Descriptors	Missing Descriptors	Missing Descriptors	MD		No Alerts	No Alerts	No Alerts	No Alerts	No Alerts	No Alerts	No Alerts
2-Methylpropan-2-ol	75-65-0	CC(C)(C)O	Not In Domain	Not In Domain	Not In Domain	Not In Domain	Not In Domain	Not In Domain	0		No Alerts	No Alerts	No Alerts	Equivocal	No Alerts	No Alerts	No Alerts	Equivocal		1
Trisodium orthophosphate	7601-54-9	[O-]P(=O)([O-])[O-].[Na+].[Na+].[Na+]	Missing Descriptors	Missing Descriptors	Missing Descriptors	Missing Descriptors	Missing Descriptors	Missing Descriptors	MD		No Alerts	No Alerts	No Alerts	No Alerts	No Alerts	No Alerts	No Alerts
Bornan-2-one [Camphor]	76-22-2	CC1(C2CCC1(C(=O)C2)C)C	Negative	Negative	Negative	Negative	Negative	Negative	0		Equivocal	No Alerts	No Alerts	No Alerts	No Alerts	No Alerts	No Alerts	Equivocal		1
Sodium hydrogensulfite	7631-90-5	OS(=O)[O-].[Na+]	Missing Descriptors	Missing Descriptors	Missing Descriptors	Missing Descriptors	Missing Descriptors	Missing Descriptors	MD		No Alerts	No Alerts	No Alerts	No Alerts	No Alerts	No Alerts	No Alerts
Sodium nitrate	7631-99-4	[N+](=O)([O-])[O-].[Na+]	Missing Descriptors	Missing Descriptors	Missing Descriptors	Missing Descriptors	Missing Descriptors	Missing Descriptors	MD		No Alerts	No Alerts	No Alerts	No Alerts	No Alerts	No Alerts	No Alerts
Hydrochloric acid	7647-01-0	[H+].[Cl-]	Missing Descriptors	Missing Descriptors	Missing Descriptors	Missing Descriptors	Missing Descriptors	Missing Descriptors	MD		No Alerts	No Alerts	No Alerts	No Alerts	No Alerts	No Alerts	No Alerts
[WB] Sodium chloride	7647-14-5	[Na+].[Cl-]	Missing Descriptors	Missing Descriptors	Missing Descriptors	Missing Descriptors	Missing Descriptors	Missing Descriptors	MD		No Alerts	No Alerts	No Alerts	No Alerts	No Alerts	No Alerts	No Alerts
Endo-1,7,7-trimethylbicyclo[2.2.1]hept-2-yl acetate	76-49-3	CC(=O)O[C@@H]1C[C@@H]2CC[C@]1(C2(C)C)C	Negative	Negative	Negative	Negative	Negative	Negative	0		No Alerts	No Alerts	No Alerts	No Alerts	No Alerts	No Alerts	No Alerts
Phosphoric acid	7664-38-2	OP(=O)(O)O	Missing Descriptors	Missing Descriptors	Missing Descriptors	Missing Descriptors	Missing Descriptors	Missing Descriptors	MD		No Alerts	No Alerts	No Alerts	No Alerts	No Alerts	No Alerts	No Alerts
Ammonia, anhydrous	7664-41-7	N	Missing Descriptors	Missing Descriptors	Missing Descriptors	Missing Descriptors	Missing Descriptors	Missing Descriptors	MD		No Alerts	No Alerts	No Alerts	No Alerts	No Alerts	No Alerts	No Alerts
Sulphuric acid	7664-93-9	O=S(O)(O)=O	Missing Descriptors	Missing Descriptors	Missing Descriptors	Missing Descriptors	Missing Descriptors	Missing Descriptors	MD		No Alerts	No Alerts	No Alerts	No Alerts	No Alerts	No Alerts	No Alerts
Natamycin	7681-93-8	CC1CC=CC=CC=CC=CC(CC2C(C(CC(O2)(CC(CC3C(O3)C=CC(=O)O1)O)O)O)C(=O)O)OC4C(C(C(C(O4)C)O)N)O	Negative	Negative	Negative	Negative	Negative	Negative	0		No Alerts	No Alerts	No Alerts	No Alerts	No Alerts	No Alerts	No Alerts
3,4-dihydro-2,5,7,8-tetramethyl-2-(4,8,12-trimethyltridecyl)-2H-benzopyran-6-yl acetate	7695-91-2	CC1=C(C(=C(C2=C1OC(CC2)(C)CCCC(C)CCCC(C)CCCC(C)C)C)OC(=O)C)C	Negative	Negative	Negative	Negative	Negative	Negative	0		No Alerts	No Alerts	No Alerts	No Alerts	No Alerts	No Alerts	No Alerts
Iron sulphate	7720-78-7	[O-]S(=O)(=O)[O-].[Fe+2]	Missing Descriptors	Missing Descriptors	Missing Descriptors	Missing Descriptors	Missing Descriptors	Missing Descriptors	MD		No Alerts	No Alerts	No Alerts	No Alerts	No Alerts	No Alerts	No Alerts
Ammonium dihydrogenorthophosphate	7722-76-1	[H+].[H+].[NH4+].[O-]P([O-])([O-])=O	Missing Descriptors	Missing Descriptors	Missing Descriptors	Missing Descriptors	Missing Descriptors	Missing Descriptors	MD		No Alerts	No Alerts	No Alerts	No Alerts	No Alerts	No Alerts	No Alerts
Hydrogen peroxide	7722-84-1	OO	Negative	Negative	Negative	Negative	Negative	Negative	0		No Alerts	No Alerts	No Alerts	Equivocal	No Alerts	No Alerts	No Alerts	Equivocal		1
Tetrasodium pyrophosphate	7722-88-5	[O-]P(=O)([O-])OP(=O)([O-])[O-].[Na+].[Na+].[Na+].[Na+]	Missing Descriptors	Missing Descriptors	Missing Descriptors	Missing Descriptors	Missing Descriptors	Missing Descriptors	MD		No Alerts	No Alerts	No Alerts	No Alerts	No Alerts	No Alerts	No Alerts
Nitrogen	7727-37-9	N#N	Missing Descriptors	Missing Descriptors	Missing Descriptors	Missing Descriptors	Missing Descriptors	Missing Descriptors	MD		No Alerts	No Alerts	No Alerts	No Alerts	No Alerts	No Alerts	No Alerts
Diammonium peroxodisulphate	7727-54-0	[NH4+].[NH4+].[O-]S(=O)(=O)OOS(=O)(=O)[O-]	Missing Descriptors	Missing Descriptors	Missing Descriptors	Missing Descriptors	Missing Descriptors	Missing Descriptors	MD		No Alerts	No Alerts	No Alerts	No Alerts	No Alerts	No Alerts	No Alerts
Water	7732-18-5	[O]	Missing Descriptors	Missing Descriptors	Missing Descriptors	Missing Descriptors	Missing Descriptors	Missing Descriptors	MD		No Alerts	No Alerts	No Alerts	No Alerts	No Alerts	No Alerts	No Alerts
Sodium sulfate	7757-82-6	[O-]S(=O)(=O)[O-].[Na+].[Na+]	Missing Descriptors	Missing Descriptors	Missing Descriptors	Missing Descriptors	Missing Descriptors	Missing Descriptors	MD		No Alerts	No Alerts	No Alerts	No Alerts	No Alerts	No Alerts	No Alerts
Natriumsulfit	7757-83-7	[O-]S(=O)[O-].[Na+].[Na+]	Missing Descriptors	Missing Descriptors	Missing Descriptors	Missing Descriptors	Missing Descriptors	Missing Descriptors	MD		No Alerts	No Alerts	No Alerts	No Alerts	No Alerts	No Alerts	No Alerts
Pentasodium triphosphate	7758-29-4	[O-]P(=O)([O-])OP(=O)([O-])OP(=O)([O-])[O-].[Na+].[Na+].[Na+].[Na+].[Na+]	Missing Descriptors	Missing Descriptors	Missing Descriptors	Missing Descriptors	Missing Descriptors	Missing Descriptors	MD		No Alerts	No Alerts	No Alerts	No Alerts	No Alerts	No Alerts	No Alerts
Copper(II) sulfate (cupric sulfate)	7758-98-7	[Cu++].[O-]S([O-])(=O)=O	Missing Descriptors	Missing Descriptors	Missing Descriptors	Missing Descriptors	Missing Descriptors	Missing Descriptors	MD		No Alerts	No Alerts	No Alerts	No Alerts	No Alerts	No Alerts	No Alerts
Copper sulphate pentahydrate	7758-99-8	O.O.O.O.O.[O-]S(=O)(=O)[O-].[Cu+2]	Missing Descriptors	Missing Descriptors	Missing Descriptors	Missing Descriptors	Missing Descriptors	Missing Descriptors	MD		No Alerts	No Alerts	No Alerts	No Alerts	No Alerts	No Alerts	No Alerts
Calcium sulfate	7778-18-9	[O-]S(=O)(=O)[O-].[Ca+2]	Missing Descriptors	Missing Descriptors	Missing Descriptors	Missing Descriptors	Missing Descriptors	Missing Descriptors	MD		No Alerts	No Alerts	No Alerts	No Alerts	No Alerts	No Alerts	No Alerts
Kaliumdihydrogenphosphat	7778-77-0	OP(=O)(O)[O-].[K+]	Missing Descriptors	Missing Descriptors	Missing Descriptors	Missing Descriptors	Missing Descriptors	Missing Descriptors	MD		No Alerts	No Alerts	No Alerts	No Alerts	No Alerts	No Alerts	No Alerts
Potassium sulfate	7778-80-5	[O-]S(=O)(=O)[O-].[K+].[K+]	Missing Descriptors	Missing Descriptors	Missing Descriptors	Missing Descriptors	Missing Descriptors	Missing Descriptors	MD		No Alerts	No Alerts	No Alerts	No Alerts	No Alerts	No Alerts	No Alerts
Ammonium sulfate	7783-20-2	O=S([O-])([O-])=O.[NH4+].[NH4+]	Missing Descriptors	Missing Descriptors	Missing Descriptors	Missing Descriptors	Missing Descriptors	Missing Descriptors	MD		No Alerts	No Alerts	No Alerts	No Alerts	No Alerts	No Alerts	No Alerts
Diammonium hydrogenorthophosphate	7783-28-0	[NH4+].[NH4+].OP(=O)([O-])[O-]	Missing Descriptors	Missing Descriptors	Missing Descriptors	Missing Descriptors	Missing Descriptors	Missing Descriptors	MD		No Alerts	No Alerts	No Alerts	No Alerts	No Alerts	No Alerts	No Alerts
(+)-pin-2(3)-ene	7785-70-8	CC1=CC[C@@H]2C[C@H]1C2(C)C	Negative	Negative	Not In Domain	Not In Domain	Not In Domain	Not In Domain	0		No Alerts	No Alerts	No Alerts	No Alerts	No Alerts	No Alerts	No Alerts
Manganese sulfate	7785-87-7	[O-]S(=O)(=O)[O-].[Mn+2]	Missing Descriptors	Missing Descriptors	Missing Descriptors	Missing Descriptors	Missing Descriptors	Missing Descriptors	MD		No Alerts	No Alerts	No Alerts	No Alerts	No Alerts	No Alerts	No Alerts
Magnesiumchlorid	7786-30-3	[Mg+2].[Cl-].[Cl-]	Missing Descriptors	Missing Descriptors	Missing Descriptors	Missing Descriptors	Missing Descriptors	Missing Descriptors	MD		No Alerts	No Alerts	No Alerts	No Alerts	No Alerts	No Alerts	No Alerts
Calcium hydrogenorthophosphate dihydrate	7789-77-7	O.O.OP(=O)([O-])[O-].[Ca+2]	Missing Descriptors	Missing Descriptors	Missing Descriptors	Missing Descriptors	Missing Descriptors	Missing Descriptors	MD		No Alerts	No Alerts	No Alerts	No Alerts	No Alerts	No Alerts	No Alerts
Citric acid	77-92-9	C(C(=O)O)C(CC(=O)O)(C(=O)O)O	Negative	Negative	Negative	Negative	Negative	Negative	0		No Alerts	No Alerts	No Alerts	No Alerts	No Alerts	No Alerts	No Alerts
Tris(2-ethylhexyl) phosphate	78-42-2	CCCCC(CC)COP(=O)(OCC(CC)CCCC)OCC(CC)CCCC	Not In Domain	Not In Domain	Not In Domain	Not In Domain	Not In Domain	Not In Domain	0		No Alerts	No Alerts	No Alerts	Equivocal	No Alerts	No Alerts	No Alerts	Equivocal		1
3,6-dimethyloct-4-yne-3,6-diol	78-66-0	CCC(C)(C#CC(C)(CC)O)O	Not In Domain	Not In Domain	Not In Domain	Not In Domain	Not In Domain	Negative	0		No Alerts	No Alerts	No Alerts	Equivocal	No Alerts	No Alerts	No Alerts	Equivocal		1
2-methyl-1-propan-1-ol	78-83-1	CC(C)CO	Not In Domain	Not In Domain	Not In Domain	Not In Domain	Not In Domain	Not In Domain	0		No Alerts	No Alerts	No Alerts	No Alerts	No Alerts	No Alerts	No Alerts
2-butanone	78-93-3	CCC(=O)C	Negative	Negative	Negative	Negative	Negative	Negative	0		No Alerts	No Alerts	No Alerts	No Alerts	No Alerts	No Alerts	No Alerts
Methyl acetate	79-20-9	CC(=O)OC	Negative	Negative	Not In Domain	Negative	Not In Domain	Negative	0		No Alerts	No Alerts	No Alerts	No Alerts	No Alerts	No Alerts	No Alerts
L-(+)-lactic acid	79-33-4	C[C@@H](C(=O)O)O	Not In Domain	Negative	Negative	Negative	Negative	Negative	0		No Alerts	No Alerts	No Alerts	No Alerts	No Alerts	No Alerts	No Alerts
Methacrylic acid	79-41-4	CC(=C)C(=O)O	Negative	Negative	Negative	Negative	Negative	Negative	0		No Alerts	No Alerts	No Alerts	No Alerts	No Alerts	No Alerts	No Alerts
Camphen	79-92-5	CC1(C2CCC(C2)C1=C)C	Not In Domain	Not In Domain	Not In Domain	Not In Domain	Not In Domain	Not In Domain	0		No Alerts	No Alerts	No Alerts	Equivocal	No Alerts	No Alerts	No Alerts	Equivocal		1
Superphosphates	8011-76-5	OP(=O)(O)O.OP(=O)(O)O.[Ca+2]	Missing Descriptors	Missing Descriptors	Missing Descriptors	Missing Descriptors	Missing Descriptors	Missing Descriptors	MD		No Alerts	No Alerts	No Alerts	No Alerts	No Alerts	No Alerts	No Alerts
2,6,6-Trimethylbicyclo[3.1.1]-2-hept-2-ene	80-56-8	CC1=CCC2CC1C2(C)C	Negative	Negative	Not In Domain	Not In Domain	Not In Domain	Not In Domain	0		No Alerts	No Alerts	No Alerts	No Alerts	No Alerts	No Alerts	No Alerts
Sodium lignosulfonate	8061-51-6	COC1=CC=CC(=C1O)C[C@H](CS(=O)(=O)[O-])OC2=C(C=C(C=C2)CCCS(=O)(=O)[O-])OC.[Na+].[Na+]	Negative	Positive	Not In Domain	Negative	Not In Domain	Negative	1		No Alerts	No Alerts	No Alerts	No Alerts	No Alerts	No Alerts	No Alerts			1
Methylmethacrylat	80-62-6	CC(=C)C(=O)OC	Negative	Negative	Negative	Negative	Negative	Negative	0		No Alerts	No Alerts	No Alerts	No Alerts	No Alerts	No Alerts	No Alerts
9-(2-carboxyphenyl)-3,6-bis(diethylamino)xanthylium chloride [CI Basic Violet 10 / CI-Nr. 45 170]	81-88-9	CCN(CC)C1=CC2=C(C=C1)C(=C3C=CC(=[N+](CC)CC)C=C3O2)C4=CC=CC=C4C(=O)O.[Cl-]	Negative	Negative	Negative	Negative	Negative	Negative	0		No Alerts	No Alerts	No Alerts	No Alerts	No Alerts	No Alerts	No Alerts
2,6-dimethyl-1,3-dioxan-4-yl acetate	828-00-2	CC1CC(OC(O1)C)OC(=O)C	Negative	Negative	Not In Domain	Negative	Negative	Negative	0		No Alerts	No Alerts	No Alerts	No Alerts	No Alerts	No Alerts	No Alerts
Diethylphthalat (DEP; Phthals?urediethylester)	84-66-2	CCOC(=O)C1=CC=CC=C1C(=O)OCC	Negative	Negative	Negative	Negative	Not In Domain	Not In Domain	0		No Alerts	No Alerts	No Alerts	No Alerts	No Alerts	No Alerts	No Alerts
Phenanthrene	85-01-8	C1=CC=C2C(=C1)C=CC3=CC=CC=C32	Negative	Not In Domain	Not In Domain	Not In Domain	Not In Domain	Not In Domain	0		No Alerts	No Alerts	No Alerts	No Alerts	No Alerts	No Alerts	No Alerts
Tetrabutylammoniumfluoride Trihydrate	87749-50-6	CCCC[N+](CCCC)(CCCC)CCCC.O.O.O.[F-]	Negative	Not In Domain	Not In Domain	Not In Domain	Negative	Negative	0		No Alerts	No Alerts	No Alerts	No Alerts	No Alerts	No Alerts	No Alerts
Dextrin	9004-53-9	C([C@@H]1[C@H]([C@@H]([C@H](C(O1)O[C@@H]2[C@H](OC([C@@H]([C@H]2O)O)O[C@@H]3[C@H](O[C@@H]([C@@H]([C@H]3O)O)O)CO)CO)O)O)O)O	Negative	Negative	Negative	Negative	Negative	Negative	0		No Alerts	No Alerts	No Alerts	No Alerts	No Alerts	No Alerts	No Alerts
Ethylcellulose	9004-57-3	CCOCC1C(C(C(C(O1)OC)OCC)OCC)OC2C(C(C(C(O2)CO)OC)O)O	Negative	Negative	Negative	Negative	Negative	Negative	0		No Alerts	No Alerts	No Alerts	No Alerts	No Alerts	No Alerts	No Alerts
Maltodextrin	9050-36-6	OCC1OC(OC2C(O)C(O)C(O)OC2CO)C(O)C(O)C1O	Negative	Negative	Negative	Positive	Positive	Negative	2		No Alerts	No Alerts	No Alerts	No Alerts	No Alerts	No Alerts	No Alerts			1
1,2-Dimethoxybenzen(Z12)	91-16-7	COC1=CC=CC=C1OC	Negative	Not In Domain	Not In Domain	Negative	Not In Domain	Not In Domain	0		No Alerts	No Alerts	No Alerts	No Alerts	No Alerts	No Alerts	No Alerts
Naphthalene	91-20-3	C1=CC=C2C=CC=CC2=C1	Negative	Negative	Negative	Negative	Negative	Negative	0		No Alerts	No Alerts	No Alerts	No Alerts	No Alerts	No Alerts	No Alerts
Quinoline	91-22-5	C1=CC=C2C(=C1)C=CC=N2	Not In Domain	Not In Domain	Not In Domain	Not In Domain	Not In Domain	Not In Domain	0		No Alerts	No Alerts	No Alerts	No Alerts	No Alerts	No Alerts	No Alerts
Biphenyl	92-52-4	C1=C(C=CC=C1)C2=CC=CC=C2	Not In Domain	Not In Domain	Not In Domain	Not In Domain	Not In Domain	Not In Domain	0		No Alerts	No Alerts	No Alerts	No Alerts	No Alerts	No Alerts	No Alerts
Propyl 4-hydroxybenzoate	94-13-3	CCCOC(=O)C1=CC=C(C=C1)O	Negative	Negative	Negative	Negative	Negative	Negative	0		No Alerts	No Alerts	No Alerts	No Alerts	No Alerts	No Alerts	No Alerts
Pentanol, branched and linear	94624-12-1	OCCCCC	Not In Domain	Not In Domain	Not In Domain	Not In Domain	Not In Domain	Not In Domain	0		No Alerts	No Alerts	No Alerts	No Alerts	No Alerts	No Alerts	No Alerts
Indene	95-13-6	C1C=CC2=CC=CC=C21	Negative	Negative	Negative	Not In Domain	Not In Domain	Not In Domain	0		No Alerts	No Alerts	No Alerts	No Alerts	No Alerts	No Alerts	No Alerts
1,2,4-trimethylbenzene	95-63-6	CC1=CC(=C(C=C1)C)C	Not In Domain	Not In Domain	Not In Domain	Not In Domain	Not In Domain	Not In Domain	0		No Alerts	No Alerts	No Alerts	No Alerts	No Alerts	No Alerts	No Alerts
γ-butyrolactone	96-48-0	C1CC(=O)OC1	Negative	Negative	Negative	Negative	Negative	Negative	0		No Alerts	No Alerts	No Alerts	No Alerts	No Alerts	No Alerts	No Alerts
Ethyl lactate	97-64-3	CCOC(=O)C(C)O	Not In Domain	Negative	Not In Domain	Negative	Negative	Negative	0		No Alerts	No Alerts	No Alerts	No Alerts	No Alerts	No Alerts	No Alerts
N-lauroylsarcosine	97-78-9	CCCCCCCCCCCC(=O)N(C)CC(=O)O	Negative	Negative	Negative	Negative	Negative	Negative	0		No Alerts	No Alerts	No Alerts	No Alerts	No Alerts	No Alerts	No Alerts
Isobutyl methacrylate	97-86-9	CC(C)COC(=O)C(=C)C	Not In Domain	Negative	Not In Domain	Not In Domain	Negative	Negative	0		No Alerts	No Alerts	No Alerts	No Alerts	No Alerts	No Alerts	No Alerts
p-menth-1-en-8-ol	98-55-5	CC1=CCC(CC1)C(C)(C)O	Negative	Negative	Not In Domain	Not In Domain	Not In Domain	Negative	0		No Alerts	No Alerts	No Alerts	Equivocal	No Alerts	No Alerts	No Alerts	Equivocal		1
Cumene	98-82-8	CC(C)C1=CC=CC=C1	Negative	Not In Domain	Not In Domain	Not In Domain	Not In Domain	Negative	0		No Alerts	No Alerts	No Alerts	No Alerts	No Alerts	No Alerts	No Alerts
Acetophenone	98-86-2	CC(=O)C1=CC=CC=C1	Negative	Negative	Negative	Negative	Not In Domain	Negative	0		No Alerts	No Alerts	No Alerts	No Alerts	No Alerts	No Alerts	No Alerts
cloquintocet-mexyl (CGA 185072)	99607-70-2	CCCCCC(C)OC(=O)COC1=C2C(=C(C=C1)Cl)C=CC=N2	Negative	Negative	Not In Domain	Negative	Not In Domain	Negative	0		No Alerts	No Alerts	Equivocal	Equivocal	No Alerts	No Alerts	Equivocal	Equivocal		1
Methyl 4-hydroxybenzoate	99-76-3	COC(=O)C1=CC=C(C=C1)O	Negative	Negative	Negative	Negative	Negative	Negative	0		No Alerts	No Alerts	No Alerts	No Alerts	No Alerts	No Alerts	No Alerts
p-mentha-1,4-diene	99-85-4	CC1=CCC(=CC1)C(C)C	Not In Domain	Not In Domain	Not In Domain	Not In Domain	Not In Domain	Not In Domain	0		No Alerts	No Alerts	No Alerts	No Alerts	No Alerts	No Alerts	No Alerts
p-mentha-1,3-diene	99-86-5	CC1=CC=C(CC1)C(C)C	Negative	Negative	Not In Domain	Not In Domain	Not In Domain	Not In Domain	0		No Alerts	No Alerts	No Alerts	No Alerts	No Alerts	No Alerts	No Alerts
p-cymene	99-87-6	CC1=CC=C(C=C1)C(C)C	Negative	Not In Domain	Not In Domain	Negative	Not In Domain	Negative	0		No Alerts	No Alerts	No Alerts	No Alerts	No Alerts	No Alerts	No Alerts
D-Glucose, 4-O-?-D-galactopyranosyl-, hydrate (1:1)	10039-26-6	C([C@@H]1[C@@H]([C@@H]([C@H]([C@@H](O1)O[C@@H]2[C@H](OC([C@@H]([C@H]2O)O)O)CO)O)O)O)O.O	Negative	Negative	Negative	Positive	Positive	Negative	2		No Alerts	No Alerts	No Alerts	No Alerts	No Alerts	No Alerts	No Alerts			1
D-Glucose, 4-O- -D-galactopyranosyl-, hydrate (1:1)	64044-51-5
Magnesite	13717-00-5	C(=O)([O-])[O-].[Mg+2]	Not In Domain	Not In Domain	Not In Domain	Not In Domain	Not In Domain	Not In Domain	0		No Alerts	No Alerts	No Alerts	No Alerts	No Alerts	No Alerts	No Alerts
Magnesium carbonate	546-93-0
Silicium dioxide / Kieselguhr	61790-53-2	O=[Si]=O	Missing Descriptors	Missing Descriptors	Missing Descriptors	Missing Descriptors	Missing Descriptors	Missing Descriptors	MD		No Alerts	No Alerts	No Alerts	No Alerts	No Alerts	No Alerts	No Alerts
Kieselguhr, calcined	91053-39-3
Silicon dioxide	112926-00-8
Amorphus silica	112945-52-5
Cristobalite	14464-46-1
Quartz sand, ([WB] Quarz (SiO2)	14808-60-7
Siliciumdioxid	7631-86-9
4,4-methylendiphenyldiisocyanat (MDI)	101-68-8	C1=CC(=CC=C1CC2=CC=C(C=C2)N=C=O)N=C=O	Not In Domain	Not In Domain	Not In Domain	Not In Domain	Not In Domain	Not In Domain	0		No Alerts	No Alerts	No Alerts	No Alerts	No Alerts	No Alerts	No Alerts
Methylenediphenyl diisocyanate	26447-40-5
Limestone	1317-65-3	[Ca++].[O-]C([O-])=O	Not In Domain	Not In Domain	Not In Domain	Not In Domain	Not In Domain	Not In Domain	0		No Alerts	No Alerts	No Alerts	No Alerts	No Alerts	No Alerts	No Alerts
Calcium carbonate	471-34-1
Carbon black [CI Pigment Black 7 / CI-Nr. 77 266]	1333-86-4	[C]	Not In Domain	Not In Domain	Not In Domain	Not In Domain	Not In Domain	Not In Domain	0		No Alerts	No Alerts	No Alerts	No Alerts	No Alerts	No Alerts	No Alerts
Graphit	7782-42-5
Disodium dihydrogen ethylenediaminetetraacetate	139-33-3	C(CN(CC(=O)[O-])CC(=O)[O-])N(CC(=O)O)CC(=O)O.O.O.[Na+].[Na+]	Negative	Positive	Positive	Negative	Negative	Negative	2		No Alerts	No Alerts	No Alerts	No Alerts	No Alerts	No Alerts	No Alerts			1
Ethylenediaminetetraacetic acid disodium salt dihydrate [EDTA disodium dihydrate]	6381-92-6
Sulfuric acid magnesium salt (1:1), monohydrate	14168-73-1	O.[O-]S(=O)(=O)[O-].[Mg+2]	Missing Descriptors	Missing Descriptors	Missing Descriptors	Missing Descriptors	Missing Descriptors	Missing Descriptors	MD		No Alerts	No Alerts	No Alerts	No Alerts	No Alerts	No Alerts	No Alerts
Magnesium sulphate monohydrate	14567-64-7
Propanoic acid	79-09-4	C=CC(=O)O	Negative	Negative	Negative	Negative	Negative	Negative	0		No Alerts	No Alerts	No Alerts	No Alerts	No Alerts	No Alerts	No Alerts
Acrylic acid	79-10-7
alpha-D-glucose monohydrate	14431-43-7	C([C@@H]1[C@H]([C@@H]([C@H]([C@H](O1)O)O)O)O)O.O	Negative	Negative	Negative	Positive	Negative	Negative	1		No Alerts	No Alerts	No Alerts	No Alerts	No Alerts	No Alerts	No Alerts			1
D-Glucose, hydrate (1:1)	77938-63-7	C([C@H]([C@H]([C@@H]([C@H](C=O)O)O)O)O)O.O	Negative	Negative	Negative	Negative	Negative	Negative	0		No Alerts	No Alerts	No Alerts	Equivocal	No Alerts	No Alerts	No Alerts	Equivocal		1
MD: Missing Descriptors
