# Supplementary material for: Prioritisation of co-formulants and plant protection products for non-dietary risk assessment using NAMs
Source: Arch Toxicol. 2025 Jul 2;99(8):3205–21. doi: 10.1007/s00204-025-04078-0 (PMC12367827; doi:10.1007/s00204-025-04078-0)
Supplement: Supplementary file 5 — Supplementary file5 (XLSX 73 KB) [file 204_2025_4078_MOESM5_ESM.xlsx]

## Sheet: Information
Article name: Prioritisation of co-formulants and plant protection products for risk assessment using NAMs.
Journal name: Archives of Toxicology
Author names: Alkiviadis Stagkos-Georgiadis1,2, Bright Baffour-Duah1,3, Tewes Tralau1 and Denise Bloch1
Affiliation: 1 Department of Pesticides Safety, German Federal Institute for Risk Assessment (BfR), Max-Dohrn-Str. 8-10, 10589 Berlin, Germany
2 University of Potsdam, Institute of Nutritional Science, Department of Nutritional Toxicology, Arthur-Scheunert-Alle 114-116, 14558 Nuthetal, Germany
3University of Potsdam, Institute of Nutritional Science, Department of Food Chemistry, Arthur-Scheunert-Alle 114-116, 14558 Nuthetal, Germany
Email address of corresponding author: Corresponding authors: Alkiviadis.Stagkos-Georgiadis@bfr.bund.de

## Sheet: Total sales of co-formulants
CAS numbers	Chemical Name	Total co-formulant sales in kg (2021)	Sales summary in kg (2021)				Green cells
10016-20-3	Cyclohexapentylose	32.4246	32.4246				The same CAS corresponding to different internal identifiers
10028-24-7	Phosphoric acid, disodium salt, dihydrate	313.446	313.446
100298-75-7	Coconut oil, Me ester, glycerol-free	58.7525	58.7525
10034-76-1	Calcium sulfate hemihydrate	0	0
10034-88-5	Sodium bisulfate monohydrate	2862.01	2862.01
10034-99-8	Sulfuric acid magnesium salt (1:1), heptahydrate	120858	120858
10035-04-8	Calcium chloride dihydrate	5880.61	5880.61
10039-26-6	D-Glucose, 4-O-?-D-galactopyranosyl-, hydrate (1:1)	0	102870
64044-51-5		102870
10039-32-4	Dinatriumhydrogenphosphat, Dodecahydrat	1568.32	1568.32
100-41-4	Ethylbenzene	16.484	16.484
100-42-5	Styrene	0.289682	0.289682
10043-52-4	Calcium chloride	4940.6	4940.6
10049-21-5	Phosphoric acid, monosodium salt, monohydrate	79.1493	79.1493
100-51-6	Benzyl alcohol	264739	264739
100-52-7	Benzaldehyd	1931.71	1931.71
100-79-8	2,2-dimethyl-1,3-dioxolan-4-ylmethanol	7554.37	7554.37
100-97-0	1,3,5,7-Tetraaza-adamantane	3201.88	3201.88
10101-89-0	Phosphoric acid, trisodium salt, dodecahydrate	1187.8	1187.8
101316-70-5	Lubricating oils (petroleum), C17-32, solvent-extd., dewaxed, hydrogenated	24909	24909
101-68-8	4,4-methylendiphenyldiisocyanat (MDI)	3781.53	3781.53
101-84-8	Diphenyl ether	22.73	22.73
10191-41-0	dl-alpha tocopherol	2.75458	2.75458
10237-70-4	Maleic acid, potassium salt	19.2853	19.2853
102-71-6	Triethanolamin	0.901181	0.901181
102-76-1	Triacetin	0	0
102782-80-9	Dimethyl Siloxane, Hydroxy-term reaction with Silica	467.667	467.667
102783-01-7	Siloxanes and Silicones, di-Me, 3-hydroxypropyl group-terminated, ethoxylated	61.9753	61.9753
1029713	1,3,5-triazin-1,3,5(2H,4H,6H)-triethanol	86.0896	86.0896
102980-04-1	Benzenesulfonic acid, hydroxy-, polymer with formaldehyde, phenol and urea, sodium salt	50463.6	50463.6
103-11-7	2-ethylhexyl acrylate	0.241333	0.241333
103-65-1	Propylbenzene	12118.3	12118.3
10377-60-3	Magnesium nitrate	309.647	309.647
103818-93-5	Alcohols, C9-11, ethoxylated propoxylated	22581.5	38388.1
		15806.6
104133-09-7	Silicic acid, tetraethyl ester, polymer with hexamethyldisiloxane	28.4638	28.4638
104376-75-2	Poly(oxy-1,2-ethanediyl), ?-phenyl-?-hydroxy-, styrenated	84865.7	119946
		13280.2
		12119.7
		5079.51
		4600.71
104-55-2	Cinnamaldehyde	103.556	103.556
104-76-7	2-Ethylhexan-1-ol	113083	113083
10476-85-4	Strontium chloride	28.9173	28.9173
104780-71-4	Siloxanes and silicones, dimethyl, ((2-octyl-dodecyl)oxy)-terminated	57.165	57.165
105362-40-1	Ethanol, 2,2',2'-nitrilotris-, compd. with ?-[2,4,6-tris(1-phenylethyl)phenyl]-?-hydroxypoly(oxy-1,2-ethanediyl) phosphate	49895.3	60878.3
		8917.23
		2065.75
105-60-2	epsilon-caprolactam	1913.27	1913.27
105859-97-0	Lignosulfonic acid	3204.08	3204.08
105-87-3	Geranyl acetate	1.67	1.67
106-21-8	3,7-dimethyloctan-1-ol	7.5668	7.5668
106-24-1	Geraniol	4.6332	4.6332
106392-12-5	POE-(a)-POP-(b)-POE-(c)-Blockpolymerisat(3250) mit a+c=50% und b=50%	12079.6	12079.6
106-65-0	Dimethyl succinate	16229.1	16229.1
106-97-8	Butane	3394.38	3394.38
106-99-0	Buta-1,3-diene	0.78939	0.78939
107-15-3	Ethylenediamine	109.029	109.029
1071-93-8	Adipohydrazide	16.3703	16.3703
107-21-1	Ethylene glycol	107985	107985
107-22-2	Glyoxal	19.7271	19.7271
107-41-5	2-Methyl-2,4-pentan-diol	112869	112869
107-68-6	N-methyltaurine	59.0556	59.0556
107-98-2	1-Methoxy-2-propanol	6526.79	6526.79
108-05-4	Vinyl acetate	24.867	24.867
108081-06-7	C8-Alkylglycoside	68232.3	68232.3
108-32-7	Propylene carbonate	74740.4	74740.4
108-67-8	Mesitylene	15571.6	15571.6
108-88-3	Toluene	190.673	190.673
108-94-1	Cyclohexanone	22451.3	22451.3
108-95-2	Phenol	567.008	567.008
109049-12-9	POP-(16)-POE-(16)- Ethylendiamin	12244.8	12244.8
109-66-0	Pentane	78.939	78.939
109-83-1	2-methylaminoethanol	1319.2	1319.2
110-17-8	Fumaric acid	8515.03	8515.03
110-27-0	Isopropyl myristate	1865.46	1865.46
110-30-5	N,N'-ethylenedi(stearamide)	45.8796	45.8796
110-42-9	Methyl decanoate	1128.76	1128.76
110-44-1	Hexa-2,4-dienoic acid	4012.59	4013.18
		0.585712
110531-96-9	Castor oil, ethoxylated, dioleate	13454.3	13454.3
110615-47-9	D-Glucopyranose, oligomeric, C10-16-alkyl glycosides	367.857	367.857
110-91-8	Morpholine	1.75103	1.75103
110-97-4	Diisopropanolamine	18.2134	18.2134
111109-77-4	2-methoxy-1-(2-methoxypropoxy)propane; 2-methoxy-1-[(1-methoxypropan-2-yl)oxy]propane	6104.3	6104.3
111-11-5	Octanoic acid methyl ester	72704.8	72704.8
11117-11-6	Calcium bis(tetrapropylenebenzenesulphonate)	4144.6	4144.6
1111-78-0	Ammonium carbamate	2939.34	2939.34
111-27-3	1-Hexanol	3039.33	3039.33
111-30-8	Glutaral	3.08537	3.08537
11138-66-2	Xanthan gum	44576.8	44576.8
111-40-0	2,2'-iminodi(ethylamine)	406.865	406.865
111-42-2	Diethanolamine	79.1778	79.1778
111-46-6	2,2'-oxydiethanol	14491.2	14491.2
111-61-5	Ethyl octadecanoate	0	0
111-62-6	Ethyl oleate	0	0
111-82-0	Methyl dodecanoate	122370	122370
111-86-4	Octylamine	4.70773	4.70773
111-87-5	1-Octanol	83131.2	83131.2
1118-92-9	N,N-dimethyloctanamide	43093.1	43093.1
111905-52-3	Alkohole, verzweigt und linear, C9-11, butoxyliert, ethoxyliert	16609.5	16609.5
1119-40-0	Dimethylglutarat	45718.4	45718.4
1120-36-1	Tetradec-1-ene	0.497224	0.497224
112-18-5	Dodecyldimethylamine	3597.82	3597.82
112-27-6	2,2'-(ethylenedioxy)diethanol	27223.2	27223.2
112-39-0	Methyl palmitate	24832.7	24832.7
112-53-8	1-Dodecanol	2867.24	2867.24
112-57-2	3,6,9-triazaundecamethylenediamine	1.54175	1.54175
112-61-8	Methyl stearate	6772.69	6772.69
112-62-9	Methyl cis-9-octadecenoate	67543.9	67543.9
112-63-0	Methyl linoleate	3386.34	3386.34
112-75-4	Dimethyl(tetradecyl)amine	1439.16	1439.16
112-80-1	Oleic acid	0	0
112926-00-8	Silicon dioxide	107022	107025
		2.88451
1129-42-6	6-methyl-2-oxoperhydropyrimidin-4-ylurea	3616.55	3616.55
112945-52-5	Amorphus silica	38504.4	38541
		36.5668
114535-82-9	Tristyryl phenol-polyethylene glycol-phosphoric acid ester	24078.9	24539.1
		460.19
115535-44-9	Sulfurous acid, monosodium salt, reaction products with (cresol, formaldehyde, nonylphenol) polymer	3577.49	3577.49
1174627-68-9	Methyl 5-(dimethylamino)-2-methyl-5-oxopentanoate	85368.9	85368.9
1189172-06-2	Tall oil fatty acids amidoamines, ethoxylated	7888.1	7888.1
1189173-42-9	Hydrocarbons, C10, aromatics, <1% naphtalene	1.22181e+06	1.22181e+06
1191-41-9	Ethyl (9Z,12Z,15Z)-9,12,15-octadecatrienoate	0	0
1191-50-0	Sodium tetradecyl sulphate	3	3
119-36-8	Methyl salicylate	21.06	21.06
119432-41-6	Poly(oxy-1,2-ethanediyl), alpha-sulfo-omega-[2,4,6-tris(1-phenylethyl)phenoxy]-, ammonium salt	38482.6	64149.3
		25666.6
119724-54-8	2-propenoic acid, 2-methyl-, polymer with ?-methyl-?-hydroxypoly(oxy-1,2-ethanediyl) and methyl 2-methyl-2-propenoate, graft	31211.9	31211.9
12001-26-2	Mica	2005.67	2005.67
120-47-8	Ethyl 4-hydroxybenzoate	54.8532	54.8532
120-51-4	Benzyl benzoate	63805.4	63805.4
120962-03-0	Canola oil	1.19671	1.19671
12125-02-9	Ammonium chloride	0.192301	0.192301
121-32-4	3-ethoxy-4-hydroxybenzaldehyde	241.461	241.461
121-33-5	Vanillin	724.401	724.401
12136-45-7	Potassium oxide	1463.06	1463.06
121617-08-1	Benzenesulfonic acid, 4-C10-13-sec-alkyl derivs., compds. with triethanolamine	46.9144	46.9144
12173-47-6	Hectorite (clay mineral)	68.5346	68.5346
12173-60-3	Illite	5625.23	5625.23
12174-11-7	Attapulgite	28273.1	28273.1
121-79-9	Propyl 3,4,5-trihydroxybenzoate	8.82	8.82
12199-37-0	Smectite-group minerals	11946.3	11946.3
122-20-3	Triisopropanolamin	1.10652	1.10652
1224839-69-3	Copoly(methylmethacrylate/2-acrylamido-2-methylpropan sulfonic acid/dodecylacrylate/tetradecylacrylate)	54395.5	54395.5
122-57-6	4-phenylbutenone	71.604	71.604
122-99-6	2-phenoxyethanol	2152.25	2152.25
123-35-3	7-Methyl-3-methyleneocta-1,6-diene	13.0572	13.0572
1234986	Calcium 3-hydroxy-4-[(4-methyl-2-sulphonatophenyl)azo]-2-naphthoate [CI Pigment Red 57:1 / CI-Nr. 15 850:1]	538.889	538.889
123-51-3	3-methyl-1-butanol	35912.8	35912.8
123-86-4	Essigs?urebutylester	43.199	43.199
123-91-1	1,4-dioxane	95.288	95.288
123-94-4	Glycerol 1-stearate	111.853	111.853
124-04-9	Adipic acid	6908.41	6908.41
124-09-4	1,6-Hexamethylenediamine	2523.74	2523.74
124-10-7	Methyl myristate	49665.5	49665.5
124-40-3	Dimethylamin	3176.75	3176.75
124-68-5	2-amino-2-methylpropanol	10.8015	10.8015
124-76-5	Exo-1,7,7-trimethylbicyclo[2.2.1]heptan-2-ol [Isoborneol]	16.0235	16.0235
125-12-2	Exo-1,7,7-trimethylbicyclo[2.2.1]hept-2-yl acetate	7531.08	7531.08
1258274-08-6	Aromatic hydrocarbons, C10-13, reaction products with branched nonene, sulfonated, sodium salts	9155.04	9155.04
126-86-3	2,4,7,9-tetramethyldec-5-yne-4,7-diol	69.0809	69.0809
127-08-2	Potassium acetate	152.32	152.32
127-09-3	Natriumacetat	1230.59	1230.59
127-91-3	6,6-dimethyl-2-methylenebicyclo(3.1.1)heptane	32.0533	32.0533
128-37-0	2,6-Ditert-butyl-4-methylphenol	536.181	951.495
		415.313
128-49-4	Calcium 1,4-bis(2-ethylhexyl) bis(2-sulphosuccinate)	1392.94	1392.94
128601-23-0	Aromatic hydrocarbons, C9	0	0
129742-31-0	2-Ethylhexylglucosid; (2R,3R,4S,4S,6R)-2.(1-Ethylhexyloxy)-6-hydroxymethyl-tetrahydro-pyran-3,4,5-triol	0	0
1300-72-7	Sodium xylene sulphonate	39.9613	39.9613
1302-78-9	Bentonite	24648.3	24702.2
		53.9551
130-40-5	Riboflavin 5'-(sodium hydrogen phosphate)	7.2841	7.2841
130498-22-5	Wheat flour	3.57979e+06	3.57979e+06
1305-78-8	Calciumoxid	4378.9	4378.9
1306-06-5	Hydroxylapatite	339	339
13081-97-5	2,2-bis(hydroxymethyl)propane-1,3-diyl distearate	599.447	599.447
1308-38-9	CI Pigment Green 17, Chrom(III)oxid	22.932	23.24
		0.308
1309-37-1	Eisen-III-oxid	3040.6	3297.88
		257.282
1309-48-4	Magnesium oxide	1685.29	1685.29
1310-58-3	Kalium- Hxdroxid	11958.5	11958.5
1310-73-2	Natriumhydroxid	33260.7	33260.7
131-17-9	Diallyl phthalate	0.0004875	0.0004875
1313-59-3	Disodium oxide	322.053	322.053
1314-80-3	Diphosphorus pentasulphide	114.66	114.66
1317-61-9	Triiron tetraoxide	15.8095	15.8095
		0
1317-65-3	Limestone	939.467	939.467
1318-02-1	Zeolites	10134.7	10134.7
1318-59-8	Chlorite-group minerals	13544.2	13544.2
1318-74-7	Kaolinite	30433.9	30433.9
1318-93-0	Montmorillonite	23.8592	23.8592
1320-06-5	1-[[4-[(dimethylphenyl)azo]dimethylphenyl]azo]-2-naphthol [CI Solvent Red 27 / CI-Nr. 26 125]	21.2652	21.2652
1321-69-3	Sodium naphthalenesulphonate	6.84225	6.84225
1322-93-6	Sodium diisopropylnaphthalenesulphonate	8.88895	8.88895
13235-36-4	Edetate sodium tetrahydrate	0.000355481	0.000355481
132580-45-1	alpha-[tris(1-phenylethyl)phenyl]-omega-hydroxy-POE-(20)- POP-(4)-Copolymer (OE: 16-30 Mol, OP: 2-8); Oxiran, Polymer mit Methyloxiran, Mono[tris(1-phenylethyl)phenyl]ether ersetzt durch CAS.Nr. 70880-56-7	13564.4	13564.4
1328-53-6	Polychloro copper phthalocyanine [CI Pigment Green 7 / CI-Nr. 74 260]	198.588	198.588
1330-20-7	1,2-xylene; 1,3-xylene; 1,4-xylene	52919	52919
1330-43-4	Disodium tetraborate, anhydrous	23.6223	23.6223
1332-09-8	Pumice	360.24	360.24
1332-58-7	[WB] Kaolin	133305	133305
1333-86-4	Carbon black [CI Pigment Black 7 / CI-Nr. 77 266]	35.4784	35.4784
1335202-81-7	Benzenesulfonic acid, C10-13-alkyl derivs., calcium salts	105725	105725
1336-21-6	Ammonia, aqueous solution	8817.21	8817.21
1338-41-6	Sorbitan stearate	831.641	831.641
1338-43-8	Sorbitan oleate	15544.1	15544.1
13397-24-5	Gypsum	6219.83	6219.83
1341-38-4	Isooctyl palmitate	1696.4	1696.4
134180-76-0	Oxirane, 2-methyl-, polymer with oxirane, mono[3-[1,3,3,3-tetramethyl-1-[(trimethylsilyl)oxy]-1-disiloxanyl]propyl] ether	5404.06	5404.06
1343-98-2	Silicic acid	5466.61	5466.61
1344-00-9	Silicic acid, aluminum sodium salt	3360.75	3360.75
1344-28-1	Aluminium oxide	8547.51	8547.51
1344-95-2	Silicic acid, calcium salt	22.2649	22.6849
		0.42
13463-67-7	Titanium dioxide	7370.04	7370.04
		0
		0
135-19-3	2-naphthol	4.12556	4.12556
135590-91-9	Diethyl-1-(2,4-dichlorphenyl)-5-methyl-2-pyrazolin-3,5-dicarboxylat	1939.93	1939.93
135-61-5	3-hydroxy-2'-methyl-2-naphthanilide	51.5523	51.5523
137-16-6	Sodium N-lauroylsarcosinate	132.206	132.206
13717-00-5	Magnesite	43.5365	43.5365
137-20-2	Sodium-N-methyl-N-oleoyl-taurate	2305.37	2305.37
137-32-6	2-methylbutan-1-ol	71800.6	71800.6
137-66-6	6-O-palmitoylascorbic acid [E 304]	2.72116	2.72116
137672-70-9	Alkylphenolsulfat Polyglykolether (16EO)	58.0474	58.0474
138003-56-2	quat.-Trimethyl-ethoxypoly(7-8)oxypropylammoniumchlorid	375.889	375.889
13851-11-1	3,3-dimethyl-8,9-dinorbornan-2-yl acetate	320.469	320.469
138-86-3	Limonene	161.682	179.414
		17.7325
139-33-3	Disodium dihydrogen ethylenediaminetetraacetate	3215.2	3215.2
13983-17-0	Wollastonite	1525.5	1525.5
140-11-4	Benzylacetat	730.303	730.303
140-88-5	Ethyl acrylate	0.0182812	0.0182812
141-32-2	Butyl acrylate	0.641407	0.641407
141-43-5	2-aminoethanol	12347.4	12347.4
14168-73-1	Sulfuric acid magnesium salt (1:1), monohydrate	57681.2	57681.2
142-16-5	Bis(2-ethylhexyl) maleate	2671.99	2671.99
1422321	(1R)-2,2-dimethyl-3-methylenebicyclo[2.2.1]heptane [(+)-Camphene]	106.396	106.396
142-87-0	Sodium decyl sulphate	3	3
143-07-7	Dodecanoic acid	368.095	368.095
143-19-1	Sodium oleate	100.8	100.8
143-22-6	2,-(2-(2-Butoxyethoxy)ethoxy)ethanol	8555.34	8555.34
143-28-2	(Z)-octadec-9-enol	6310.19	6310.19
14431-43-7	alpha-D-glucose monohydrate	8522.98	8522.98
14433-76-2	N,N-dimethyldecan-1-amide	3.15979e+06	3.15979e+06
144-55-8	Sodium hydrogencarbonate	1709.23	1709.23
14464-46-1	Cristobalite	282.357	282.357
1446996-86-6	Cyclopropanol, 2-(butyldimethylsilyl)-1-methyl-, 1-metanasulfonate	0.0008928	0.0008928
14548-60-8	(benzyloxy)methanol	872.56	872.56
14567-64-7	Magnesium sulphate monohydrate	2652.41	2652.41
14567-73-8	Tremolite	0	0
147-14-8	29H,31H-phthalocyaninato(2-)-N29,N30,N31,N32 copper [CI Pigment Blue 15:1 / CI-Nr. 74 160]	917.691	1526.23
		608.541
14807-96-6	Talc	38627.1	38627.1
14808-60-7	Quartz sand	19403.3	20400.7
		997.404
1492044-51-5	Alcohols, C11-14-iso-, C13-rich, ethoxylated (6 EO), methylated	0	0
14960-06-6	Sodium N-(2-carboxyethyl)-N-dodecyl-?-alaninate	0	0
1496309	D-(+)-Glucose monohydrate	0	0
151-21-3	Sodium dodecyl sulphate	13589.3	13589.3
1515872-09-9	2-Propenoic acid, 2-methyl-, polymers with tert-Bu acrylate, Me methasrylate, polyethylene glycol methacrylate C16-18-alkyl ethers and vinylpyrrolidone, tert-Bu 2-ethylhexaneperoxoate-initiated, compd. with 2-amino-2-methyl-1-propanol	109569	109569
151911-53-4	D-Glucopyranose, oligomers, monosulfosuccinate, coco alkyl glycosides, sodium salts	29694	29694
15214-89-8	2-acrylamido-2-methylpropanesulphonic acid	155.416	155.416
15245-12-2	Nitric acid, ammonium calcium salt	4629.1	4629.1
1545801	Trisodium 2-hydroxypropane-1,2,3-tricarboxylate dihydrate	57707.8	57707.8
1562-00-1	Sodium 2-hydroxyethanesulphonate	0.515399	0.515399
157291-93-5	Formaldehyde, polymer with ?-[bis(1-phenylethyl)phenyl]-?-hydroxypoly(oxy-1,2-ethanediyl)	3743.6	3743.6
1574487-61-8	Quaternary ammonium compounds, benzylbis(hydrogenated tallow alkyl)methyl, bis(hydrogenated tallow alkyl)dimethylammonium salts with sepiolite	328.767	328.767
1588523-05-0	Quaternary ammonium compounds, benzylbis(hydrogenated tallow alkyl)methyl, bis(hydrogenated tallow alkyl)dimethylammonium salts with saponite	82.1925	82.1925
1589-47-5	2-methoxy-1-propanol	32.7981	32.7981
159002-21-8	Filled MQ-resin - dimethylsilicone oil, reacted with silicic acid trimethylsilylester and [(trimethylsilyl)oxy] modified silica	969.551	969.551
1592-23-0	Calcium distearate	177.254	177.254
16143-80-9	C.I. Pigment Green 8	0.744666	0.744666
161755-53-9	Siloxanes and Silicones, di-Me, 3-hydroxypropyl group-terminated, propoxylated	2.43101	2.43101
163436-84-8	Poly(oxy-1,2-ethanediyl), alpha-(2,4,6-tris(1-phenylethyl)phenyl)-omega-hydroxy-, phosphate, potassium salt	4614.91	5307.48
		692.573
16389-88-1	Dolomite	93135.9	94009.8
		873.913
164462-16-2	Alanine, N,N-bis(carboxymethyl)-, sodium salt (1:3)	511.602	511.602
165658-60-6	Fats and glyceridic oils, rape, ethoxylated	3633.56	3633.56
		0
166412-78-8	1,2-cyclohexanedicarboxylic acid, 1,2-diisononyl ester	391460	391460
166736-08-9	2-propylheptanol ethoxylated, propoxylated	252.749	252.749
17927-65-0	Aluminium sulphate, hydrate unspecified	4.00619	4.00619
17955-88-3	1,1,1,3,5,5,5-heptamethyl-3-octyltrisiloxane	80.0398	80.0398
1825-62-3	Ethoxytrimethylsilane	0.0576003	0.0576003
1843-05-6	Octabenzone	20.2245	20.2245
186817-80-1	2-ethylhexyl(2S)-2-hydroxypropanoate (2-Ethylhexyl-S-Lactat)	722616	722616
1932-50-9	Potassium hydroxyacetate	13671.5	13671.5
1934-21-0	Trisodium 5-hydroxy-1-(4-sulphophenyl)-4-(4-sulphophenylazo)pyrazole-3-carboxylate	1.92281	1.92281
196823-11-7	Oxirane, methyl-, polymer with oxirane, monoisotridecyl ether, block	104793	104793
20243-18-9	Lussatite	226.142	226.142
2025949	Sulphur trioxide	73.3824	73.3824
20262-76-4	Hydrogen [4-[4-(diethylamino)-5'-hydroxy-2',4'-disulphonatobenzhydrylidene]cyclohexa-2,5-dien-1-ylidene]diethylammonium, monosodium salt [CI Food Blue 5:2]	52.2591	52.2591
20344-49-4	Iron hydroxide oxide	177.325	177.325
2035064-87-8	Siloxanes and Silicones, di-Me, reaction products with chlorotrimethylsilane, iso-Pr alc., silica and sodium silicate	3.51427	3.51427
20846-91-7	L-Aspartic acid, N,N'-1,2-ethanediylbis-	17594.4	17594.4
2139900	Dipotassium hydrogenorthophosphate	6.3078	6.3078
21645-51-2	Aluminium hydroxide	94.4434	94.4434
219756-63-5	Poly(oxy-1,2-ethanediyl), .alpha.-sulfo-.omega.-(undecyloxy)-, branched and linear, sodium salt	22.775	22.775
220037-02-5	Castor oil, ethoxylated, oleate	84084.1	103797
		19712.6
22047-49-0	2-ethylhexyl stearate	14559.2	14559.2
221667-31-8	Cyprosulfamide	1466.67	1466.67
2232918	Epoxidised soybean oil	661.591	872.811
		211.22
2234132	Linseed oil, epoxidized	1971.42	1971.42
2235-54-3	Ammonium dodecyl sulphate	0.982029	0.982029
2246493	Rosin	24369.4	24369.4
226563-63-9	Poly(oxy-1,2-ethanediyl),alpha,alpha-(((3-(isotridecyloxy)propyl)oxidoimino)di-2,1-ethanediyl)bis(omega-hydroxy	48603.4	48603.4
2372-82-9	N-(3-aminopropyl)-N-dodecylpropane-1,3-diamine	0.257248	0.257248
2425-85-6	1-(4-methyl-2-nitrophenylazo)-2-naphthol [CI Pigment Red 3]	407.689	407.689
24634-61-5	Potassium sorbate	381.749	381.749
246538-78-3	Hydrocarbons, C11-C13, isoalkanes, <2% aromatics	947.984	947.984
24800-44-0	[(methylethylene)bis(oxy)]dipropanol	48.8645	48.8645
24937-78-8	Acetic acid ethenyl ester, polymer with ethene	1680.51	1680.51
24938-91-8	Poly(oxy-1,2-ethanediyl), ?-tridecyl-?-hydroxy-	22742.4	23421.3
		665.338
		12.3099
		1.262
25035-69-2	2-Propenoic acid, 2-methyl-, polymer with butyl 2-propenoate and methyl 2-methyl-2-propenoate	0.0128322	0.0128322
25035-90-9	2-butenedioic acid (2Z)-, dibutyl ester, polymer with ethenyl acetate	1462.92	1462.92
25037-33-6	Styrene-acrylic copolymer	5346.47	5346.47
25085-02-3	2-Propenoic acid, sodium salt (1:1), polymer with 2-propenamide	1.50786	1.57986
		0.072001
25086-29-7	Styrene/PVP Copolymer	110.47	110.47
25086-89-9	Acetic acid ethenyl ester,1-ethenyl-2-pyrrolidinone	16799.2	16942.4
		143.231
25153-46-2	2-propenoic acid, 2-ethylhexyl ester, polymer with ethenylbenzene	114.633	114.633
25154-52-3	Nonylphenol	0.020708	0.020708
25155-30-0	Na dodecylbenzene sulfonate	5212.61	7201.91
		1989.3
25167-32-2	Disodium 2,2'(or 3,3')-oxybis[5(or 2)-dodecylbenzenesulphonate]	83.5374	83.5374
25212-88-8	2-propenoic acid, 2-methyl-, polymer with ethyl 2-propenoate	17.8995	17.8995
25213-24-5	Acetic acid ethenyl ester, polymer with ethenol	6813.75	6813.75
25265-71-8	Dipropylene glycol	18910.2	18910.2
25265-77-4	Isobutyric acid, monoester with 2,2,4-trimethylpentane-1,3-diol	239.395	239.395
25322-68-3	Polyethylene glycol	17221.9	19206.6
		1851.46
		133.251
25322-69-4	Propane-1,2-diol, propoxylated	6799.24	6876.14
		70.795
		6.10571
25417-20-3	Sodium dibutylnaphthalenesulphonate	3034.88	3034.88
25496-72-4	Oleic acid, monoester with glycerol	0.647699	0.647699
25551-13-7	Trimethylbenzene	3152.32	3152.32
25586-20-3	2-propenoic acid, polymer with butyl 2-propenoate and ethenylbenzene	236.925	236.925
25638-17-9	Sodium butylnaphthalenesulphonate	0.123765	0.123765
25686-45-7	Acryls?ure, Polymer mit Butylacrylat und Acrylnitril; 2-propenoic acid, polymer with butyl-2-propenoate and 2-propenenitrile	21901.3	21901.3
2580-56-5	Victoria Blue B	1.26809	1.26809
25820-49-9	Acetic acid ethenyl ester, polymer with oxirane	1214.88	1214.88
25869-00-5	Ammonium iron(3+) hexakis(cyano-C)ferrate(4-)	570.513	570.513
2593228	Gummi arabicum (arabic gum, Akaziengummi)	379.503	379.503
2593534	Carboxymethylcellulose	3.2488	3.2488
2594322	2-propenoic acid, homopolymer	60.4025	60.4025
2594628	Oxiran, Methyl-, Polymer mit Oxiran	113328	270535
		43976.9
		30243.3
		24615.4
		18095.4
		15012
		12079.6
		11052.8
		1240.2
		543.774
		283.365
		43.2431
		20.4
		0.03
2595081	Polyethylene glycol dilaurate	0	0
2595236	Poly(oxy-1,2-ethanediyl), ?-[(9Z)-1-oxo-9-octadecen-1-yl]-?-[[(9Z)-1-oxo-9-octadecen-1-yl]oxy]-	0.921601	0.921601
		0
		0
2595268	Poly(oxy-1,2-ethanediyl), ?-(1-oxooctadecyl)-?-[(1-oxooctadecyl)oxy]-	4.46693	4.46693
25956-17-6	Disodium 6-hydroxy-5-[(2-methoxy-4-sulphonato-m-tolyl)azo]naphthalene-2-sulphonate	2.9199	2.9199
2597366	Urea, polymer with formaldehyde	190824	225348
		34523.6
2601-33-4	1-Tetradecanaminium, N-(carboxymethyl)-N,N-dimethyl, inner salt	55406.1	55406.1
2610033	2-(tricylcoxy) ethyl dihydrogen phosphate	821.66	854.42
		32.7599
2610274	Polyethylene glycol mono(tributyl phenyl) ether	874.77	874.77
2611-82-7	Trisodium 1-(1-naphthylazo)-2-hydroxynaphthalene-4',6,8-trisulphonate [CI Acid Red 18 / CI-Nr. 16 255]	1.94094	1.94094
26172-55-4	5-chloro-2-methyl-2H-isothiazol-3-one [CIT]	11.9393	11.9393
2624059	Formaldehyde-naphthalenesulfonic acid condensate sodium salt	54407.3	54407.3
26264-05-1	Dodecylbenzenesulphonic acid, compound with isopropylamine (1:1)	3224.19	3224.19
26264-06-2	Calcium dodecylbenzene sulfonate	16360.5	16360.5
26264-58-4	Sodium methylnaphthalenesulphonate	0	0
26316-40-5	Ethylenediamine, ethoxylated and propoxylated	6278.28	6278.28
2634-33-5	1,2-benzisothiazol-3(2H)-one	6442.48	6442.48
26399-02-0	2-ethylhexyl oleate	76858.1	76858.1
26447-40-5	Methylenediphenyl diisocyanate	1747.65	1747.65
26471-62-5	m-tolylidene diisocyanate	698.936	698.936
2650-18-2	Diammonio(ethyl)[4-[[4-[ethyl(3-sulphonatobenzyl)amino]phenyl](2-sulphonatophenyl)methylene]cyclohexa-2,5-dien-1-ylidene](3-sulphonatobenzyl)ammonium [CI Acid Blue 9 / CI-Nr. 42 090]	6.6516	6.6516
26635-93-8	(Z)-Octadec-9-enylamine, ethoxylated	222	222
2682-20-4	2-methyl-2H-isothiazol-3-one [MIT]	188.429	188.429
2687-94-7	N-(n-octyl)-2-pyrrolidinone	15678.5	15678.5
27136-15-8	2-Propenoic acid, 2-methyl-, methyl ester, polymer with butyl 2-propenoate and ethenylbenzene	1622.8	1622.8
27176-87-0	Dodecylbenzensulphonic acid	33.7731	33.7731
27178-87-6	Sodium dimethylnaphthalenesulphonate	0	0
27213-90-7	Sodium diisobutylnaphthalenesulphonate	5035.73	5035.73
27252-80-8	Poly(oxy-1,2-ethanediyl), ?-methyl-?-(2-propen-1-yloxy)-	5.26755	5.26755
27274-31-3	Poly(oxy-1,2-ethanediyl), ?-2-propen-1-yl-?-hydroxy-	3503.31	3503.31
27458-92-0	Isotridecan-1-ol	57.4301	57.4301
27646-80-6	2-methyl-2-(methylamino)propan-1-ol	0.910967	0.910967
28085-69-0	Potassium cumenesulphonate	6746.56	6746.56
28348-53-0	Sodium cumenesulphonate	6746.56	6746.56
28519-02-0	Disodium dodecyl(sulphonatophenoxy)benzenesulphonate	232.452	232.452
2873-97-4	N-(1,1-dimethyl-3-oxobutyl)acrylamide	34.5185	34.5185
29118-24-9	Propene, 1,3,3,3,-tetrafluoro-,(E)-	463.32	463.32
29806-73-3	2-ethylhexyl palmitate	17902.1	17902.1
298-12-4	Glyoxylic acid	11.7612	11.7612
29911-28-2	1-(2-Butoxy-1-methylethoxy)propan 2-ol	40.6184	40.6184
3007-53-2	N,N-dimethyldodecanamide	36401.6	45353.2
		8951.52
301-00-8	Methyl octadeca-9,12,15-trienoate	0	0
30351-73-6	2-Propenoic acid, 2-methyl-, polymer with ethyl 2-propenoate and 2-propenoic acid	5.99625	5.99625
3039-83-6	Sodium ethylenesulphonate	0.004875	0.004875
30899-19-5	Pentanol	84152.9	84152.9
31566-31-1	Stearic acid, monoester with glycerol	49.9904	49.9904
3251-23-8	Copper dinitrate	1.45794	1.45794
32612-48-9	Poly(oxy-1,2-ethanediyl), ?-sulfo-?-(dodecyloxy)-, ammonium salt (1:1)	1604.17	2643.81
		1039.65
32628-06-1	Poly(oxy-1,2-ethanediyl), ?-(1-oxohexadecyl)-?-[(1-oxohexadecyl)oxy]-	0.605027	0.605027
34398-01-1	Undecan-1-ol, ethoxylated	0	0
345642-79-7	POE-(6)-Isotridecylalkoholmethylether	152795	152795
345897-74-7	Hexanedioic acid, polymer with 2-[(2 ami-noethyl) amino] ethanesulfonic acid mon-osodium salt, 1-butanol, 2,2-dimethyl-1,3-propanediol, 1,6-hexanediol, 5-isocyanato-1-(isocyanate-omethyl)-1,3,3-trimethyl-cyclohexane, 1,1'-methyl-enebis[4-isocyanato-cyclohexane] and oxirane	1683.18	1683.18
34590-94-8	(2-methoxymethylethoxy)propanol	138053	138053
3470-98-2	1-butylpyrrolidin-2-one	56345.4	56345.4
35123-06-9	Propanamide, 2-hydroxy-N,N-dimethyl-	164465	164465
3520-42-1	Hydrogen 3,6-bis(diethylamino)-9-(2,4-disulphonatophenyl)xanthylium, sodium salt	368.002	368.002
3536-49-0	Bis[hydrogen [4-[4-(diethylamino)-5'-hydroxy-2',4'-disulphonatobenzhydrylidene]cyclohexa-2,5-dien-1-ylidene]diethylammonium], calcium salt [CI Acid Blue 3 / CI-Nr. 42 051]	0	0
3555-47-3	1,1,5,5,5-hexamethyl-3,3-bis[(trimethylsilyl)oxy]trisiloxane	0.124462	0.124462
3586-55-8	(ethylenedioxy)dimethanol	2.71615	2.71615
360564-31-4	2-Propenic acid, polymer with butyl 2-propenoate, ethenylbenzene and (1-methylethenyl)benzene, ammonium salt	15.74	15.74
36290-04-7	2-Naphthalenesulfonic acid, polymer with formaldehyde, sodium salt	314.605	314.605
371-47-1	Disodium maleate	2727.17	2727.17
37199-81-8	2,5-furandione, polymer with 2,4,4-trimethylpentene, sodium salt	31081.8	31081.8
3734-33-6	Denatonium benzoate	490.968	490.968
3844-45-9	Dihydrogen (ethyl)[4-[4-[ethyl(3-sulphonatobenzyl)]amino]-2'-sulphonatobenzhydrylidene]cyclohexa-2,5-dien-1-ylidene](3-sulphonatobenzyl)ammonium, disodium salt [C.I. Acid Blue 9]	239.515	397.521
		158.006
4075-81-4	Calcium propionate	13561.2	13561.2
4080-31-3	Methenamine 3-chloroallylochloride	118.717	118.717
42739-64-0	[2-(29H,31H-phthalocyaninylmethyl)-1H-isoindole-1,3(2H)-dionato(2-)-N29,N30,N31,N32]copper	12.075	12.075
431040-31-2	2-Propanamine, compd. with alpha-phosphono-omega-butoxypoly(oxy-1,2-ethanediyl) (2:1)	42776.8	42776.8
431062-72-5	2-Propanamine, compds. with polyethylene glycol dihydrogen phosphate C8-10-alkyl ether (2:1)	42776.8	42776.8
4316-74-9	Sodium N-methyltaurinate	96.2928	96.2928
464-49-3	(+)-bornan-2-one	554.16	554.16
471-34-1	Calcium carbonate	36798.4	36798.4
497-19-8	Sodium carbonate	4530.05	8208.96
		3678.92
49744-28-7	1-[(4-methoxy-2-nitrophenyl)azo]-2-naphthol	0.577577	0.577577
50-00-0	Formaldehyde	111.112	111.112
5012-29-3	N-(4-ethoxyphenyl)-3-hydroxy-4-[(2,4,5-trichlorophenyl)azo]naphthalene-2-carboxamide	18.2256	18.2256
50639-37-7	3,5-bis(6-isocyanatohexyl)-2H-1,3,5-oxadiazine-2,4,6(3H,5H)-trione	178.845	178.845
5064-31-3	Trisodium nitrilotriacetate	2.84619e-07	2.84619e-07
506-87-6	Diammonium carbonate	3.30642	3.30642
506-93-4	Guanidinium nitrate	56.27	56.27
50-81-7	Ascorbic acid	80.64	80.64
50885-72-8	2-Propens?ure, 2-methyl, Copolymer mit Butyl 2-Propenoat und Ethenylbenzol, Na-Salz	4558.74	4558.74
50-99-7	Glucose	0.62118	0.62118
51-03-6	2-(2-butoxyethoxy)ethyl 6-propylpiperonyl ether [Piperonyl butoxide / PBO]	11047.5	11047.5
52232-27-6	Oxirane, methyl-, polymer with oxirane, methyl 2-propenyl ether	16.056	16.056
52255-49-9	2-propenoic acid, polymer with 2,5-furandione, sodium salt	12.6765	12.6765
52504-24-2	Mono- und Diglyceride von Speisefetts?uren, E471	3.03003	3.03003
52-51-7	Bronopol	411.596	411.596
527-07-1	Sodium gluconate	38.7177	38.7177
52880-57-6	Polyacrylate ester based on C16-18 fatty alcohols	376.947	376.947
52906-93-1	Starch, sodium octenyl succinate	919.449	919.449
532-32-1	Sodium benzoate	3092.19	3092.19
5329-14-6	Sulphamidic acid	462.953	462.953
53651-69-7	Propanoic acid, 2-hydroxy-, propyl ester, (2S)-	53500.8	53500.8
540-97-6	Dodecamethylcyclohexasiloxane	28.7397	28.7397
541-02-6	Decamethylcyclopentasiloxane	75.3962	75.3962
542-75-6	1,3-dichloropropene	0.463741	0.463741
544-17-2	Calcium diformate	215.102	215.102
544-35-4	Ethyl linoleate	0	0
54472-08-1	2,5-Furandione, polymer with 2,4,4-trimethylpentene, potassium salt	241.07	241.07
546-93-0	Magnesium carbonate	11960.6	11960.6
54846-79-6	POE-(40)-Sorbitan Peroleat	0	0
55406-53-6	3-iodo-2-propynyl butylcarbamate	119.655	119.655
556-67-2	Octamethylcyclotetrasiloxane	120.163	120.163
557-04-0	Magnesium distearate	1318.17	1318.17
557-05-1	Zinc distearate	619.078	619.078
5593-70-4	Titanium tetrabutanolate	298.657	298.657
55965-84-9	5-chloro-2-methyl-4-isothiazolin-3-one and 2-methyl-2H-isothiazol-3-one (3:1)	48.8157	48.8255
		0.00972791
56275-01-5	Trimethylsiloxysilicate	37.0878	37.0878
56-40-6	2-Aminoacetic acid	7278.99	7278.99
56539-66-3	3-methoxy-3-methylbutan-1-ol [MMB]	3052.88	3052.88
56-81-5	Glycerine	342319	342319
56-85-9	Levoglutamide	71.0387	71.0387
57-13-6	Urea	183026	183026
57171-56-9	Polyethoxylated sorbitol hexaoleate	62710.6	62710.9
		0.345599
57-50-1	Saccharose	19149.5	27275.1
		8125.55
57-55-6	Propane-1,2-diol	1.07768e+06	1.07768e+06
577-11-7	Docusate sodium	240264	240264
58128-22-6	12-Hydroxystearic acid, oligomers, reaction products with stearic acid	8428.53	8428.53
58249-25-5	1,2-benzisothiazol-3(2H)-one, sodium salt	27.4492	27.4492
5830-30-8	N,N-dimethylhexanamide	4013.43	4013.43
583-60-8	2-methylcyclohexanone	0	0
584-08-7	Potassium carbonate	1.86	1.86
584-84-9	2,4-diisocyanato-1-methylbenzene	1468.96	1468.96
586-62-9	p-mentha-1,4(8)-diene	227.81	227.81
589-91-3	4-methylcyclohexanol, mixed isomers	0	0
589-92-4	4-methylcyclohexanone	961.431	961.431
59-02-9	?-tocopherol	0.114652	0.114652
591-24-2	3-methylcyclohexanone	0	0
5949-29-1	Citric Acid Monohydrate	2340.27	2340.27
59800-21-4	Poly(oxy-1,2-ethanediyl), ?-hydro-?-hydroxy-, ether with D-glucitol (6:1), (9Z)-9-octadecenoate	9443.21	9443.21
59891-11-1	Poly(oxy-1,2-ethanediyl), .alpha.-sulfo-.omega.-[bis(1-phenylethyl)phenoxy]-, ammonium salt	28.9285	28.9285
5989-27-5	(R)-p-mentha-1,8-diene	597.956	597.956
60-00-4	Edetic acid	784.135	784.135
6041-94-7	4-[(2,5-dichlorophenyl)azo]-3-hydroxy-N-phenylnaphthalene-2-carboxamide [CI Pigment Red 2 / CI-Nr. 12 310]	181.545	181.545
60828-92-4	Isopropylamine sulfate	1031.43	1031.43
6104-30-9	Isobutylenediurea	3405.93	3405.93
6131-90-4	Sodium acetate trihydrate	1.31256	1.31256
616-45-5	2-pyrrolidone	1095.71	1095.71
61725-89-1	Oxirane, 2-methyl-, polymer with oxirane, tridecyl ether	101.089	101.089
61788-85-0	Castor oil, hydrogenated, ethoxylated	5571.82	5571.82
61789-18-2	Quaternary ammonium compounds, coco alkyltrimethyl, chlorides	0	0
61789-63-7	Polyurethan	8449.98	8449.98
61789-72-8	Quaternary ammonium compounds, benzyl(hydrogenated tallow alkyl)dimethyl, chlorides	496.03	496.03
61789-80-8	Quaternary ammonium compounds, bis(hydrogenated tallow alkyl)dimethyl, chlorides	876.338	876.338
61790-12-3	Fatty acids, tall-oil	101.04	101.04
61790-38-3	Fatty acids, tallow, hydrogenated	7.18	7.18
61790-53-2	Silicium dioxide/ Kieselguhr	10793.8	10793.8
61790-81-6	Lanolin, ethoxylated	3640.37	3640.37
61791-00-2	Fatty acids, tall-oil, ethoxylated	6567.55	8404.19
		1752.91
		83.7233
61791-12-6	Castor oil, ethoxylated	378050	974077
		253189
		162009
		124090
		29694.2
		12616
		3689.75
		3035.1
		2005.06
		1791
		1672.63
		1492.6
		351.518
		312.152
		73.5484
		5.48628
61791-23-9	Soybean oil, ethoxylated	36.3998	36.3998
61791-24-0	Amines, soya alkyl, ethoxylated	4782.37	4782.37
61827-42-7	Poly(oxy-1,2-ethanediyl), ?-isodecyl-?-hydroxy-	163135	163135
62-54-4	Calcium di(acetate)	2556.51	2556.51
627-93-0	Dimethyl adipate	17285.5	17285.5
628-97-7	Ethyl palmitate	0	0
629-73-2	Hexadec-1-ene	0.497224	0.497224
63089-85-0	Poly(oxy-1,2-ethanediyl), .alpha.-hydro-.omega.-hydroxy-, ether with D-glucitol, heptakis[(9Z)-9-octadecenoate]	3911.25	3911.25
63148-62-9	Polydimethylsiloxane	37222.5	37222.5
63158-55-4	Polysiloxan-Polyethylenglokol-Copolymer	2.70721	2.70721
63231-60-7	Paraffin waxes and hydrocarbon waxes, microcryst.	5.46037	5.46037
63231-81-2	2-pyrrolidinone, 1-ethenylhexadecyl-, homopolymer	7431.83	7431.83
63-42-3	Lactose	129.645	129.645
636-30-6	2,4,5-trichloroaniline	0.255158	0.255158
63800-37-3	Sepiolite	9409.14	12220
		2810.82
6381-92-6	Ethylenediaminetetraacetic acid disodium salt dihydrate [EDTA disodium dihydrate]	2.60861	2.60861
64-02-8	Tetrasodium ethylenediaminetetraacetate	3585.3	3585.3
64-17-5	Ethanol	14243.2	14243.2
6417-83-0	Calcium 3-hydroxy-4-[(1-sulphonato-2-naphthyl)azo]-2-naphthoate [CI Pigment Red 63:1 / CI-Nr. 15 880:1]	5.09563	5.09563
64-18-6	Formic acid	5066.03	5066.03
64-19-7	Acetic acid	199.515	199.515
64366-70-7	Ethoxylated propoxylated 2-ethyl-1-haxanol	88211.4	88211.4
		0
64741-65-7	Naphtha (petroleum), heavy alkylate	43187.8	60019.9
		16832.1
64741-88-4	Distillates (petroleum), solvent-refined heavy paraffinic	1.44383	1.44383
64742-43-4	Paraffin waxes (petroleum), clay-treated	0	0
64742-47-8	Hydrotreated light petroleum distillates	37.115	37.115
64742-48-9	Naphtha (petroleum), hydrotreated heavy	0.721756	0.721756
64742-54-7	Distillates (petroleum), hydrotreated heavy paraffinic	1.60664	1.60664
64742-60-5	Hydrocarbon waxes (petroleum), hydrotreated microcryst.	21457.9	21457.9
64742-62-7	Residual oils (petroleum), solvent-dewaxed	2483.42	2483.42
64742-65-0	Distillates (petroleum), solvent-dewaxed heavy paraffinic	30785.1	31612.9
		827.824
64742-81-0	Kerosine (petroleum), hydrodesulfurized	892.113	892.113
64742-94-5	Solvent naphtha (petroleum), heavy arom. (C9-C16)	1.81454e+06	1.81897e+06
		4424.54
	Hydrocarbons, C10-C13, aromatics, <1% naphthalene	0	0
64742-95-6	Solvent naphtha (petroleum), light arom.	235539	442503
		206964
64771-71-7	Paraffins (petroleum), normal C>10	1.79433	1.79433
64771-72-8	Paraffins (petroleum), normal C5-20	4.2623	4.2623
6484-52-2	Ammonium nitrate	113013	113230
		216.993
6535-46-2	3-hydroxy-N-(o-tolyl)-4-[(2,4,5-trichlorophenyl)azo]naphthalene-2-carboxamide [CI Pigment Red 112 / CI Nr. 12 370]	5018.06	5018.06
657-27-2	L-Lysine hydrochloride	6780.6	6780.6
65-85-0	Benzoic acid	127.555	127.555
65996-95-4	Superphosphates, concd.	57888	57888
65997-06-0	Rosin, hydrogenated	3817.76	3817.76
66402-68-4	Kaolin, kalziniert	45864	45864
66455-29-6	Betaines, C12-14 (even numbered)-alkyldimethyl	0	0
66467-20-7	Benzenesulfonic acid, dodecyl-, compd. with (Z)-.alpha.,.alpha.'-[(9-octadecenylimino)di-2,1-ethanediyl]bis[.omega.-hydroxypoly(oxy-1,2-ethanediyl)]	2606.7	2918.85
		312.152
6683-19-8	Pentaerythritol tetrakis(3-(3,5-di-tert-butyl-4-hydroxyphenyl)propionate)	1.15483	1.15483
67-56-1	Methanol	15436.4	15436.4
67-63-0	Isopropanol	38729.8	38729.8
67-64-1	Acetone	7.38305	7.38305
67674-67-3	3-(Polyoxyethylene)propylheptamethyltrisiloxane	18355.4	18355.4
67-68-5	Dimethylsulfoxide	26710	26710
67701-05-7	Fatty acids, C8-18 and C18-unsatd.	9.00267	9.00267
67701-08-0	Fatty acids, C16-18 and C18-unsatd.	218473	218473
67701-10-4	Fatty acids, C8-18 and C18-unsatd., sodium salts	271.165	271.165
67701-14-8	Fatty acids, C14-26, sodium salts	889.801	889.801
67701-27-3	Glycerides, C14-18	0.163868	0.163868
67701-30-8	Glycerides, C16-18 and C18-unsatd.	130032	130032
67701-33-1	Glycerides, C14-18 mono- and di-	1.69291	1.69291
67746-02-5	Fetts?uren (Kokos), Polymer mit Glycerin und Phthals?ureanhydrid	114.393	114.393
67762-26-9	Fatty acids, C14-18 and C16-18-unsatd., Me esters	0	0
67762-38-3	Fatty acids, C16-18 and C18-unsatd., Me esters	253197	253197
67762-39-4	Fatty acids, C6-C12, methyl esters	64657.4	64657.4
67762-85-0	Siloxanes and silicones, di-Me, 3-hydroxypropyl Me, ethers with polyethylene-polypropylene glycol mono-Me ether	106.711	106.711
67762-87-2	Siloxane und Silicone, di-Me, 3-hydroxypropyl Me, Ether mit PE-PP Glycol-Mono-buthylether	169.755	169.755
67762-90-7	Silicones and siloxanes, dimethyl-, reaction products with silica	9484.57	9484.57
67774-74-7	Benzene, C10-13-alkyl derivs.	1035.47	1035.47
67784-80-9	Soybean oil methyl esters	0	0
67784-86-5	Ethylene oxide, propylene oxide copolymer, tall oil fatty acid ester	1105.24	1105.24
67815-81-0	Polyurethan-Harz	342.196	342.196
67906-92-7	Vinyl acetateheteropolymer resin sodium salt	73.0034	73.0034
67952-32-3	(2-hydroxypropyl)ammonium phosphate	17110.1	17110.1
67989-40-6	Alcohols, C11-15-secondary	4.47121	4.47121
68002-94-8	Alcohols, C16-18 and C18-unsatd.	19768.8	19768.8
68002-96-0	Alcohols, C14-18, ethoxylated propoxylated	22581.5	22581.5
68002-97-1	Alcohols, C10-16, ethoxylated	77903.9	79648.2
		1744.3
68-04-2	Trisodium citrate	0	0
68071-35-2	Alcohols, C12- 15, ethoxylated, phosphates	166.552	166.552
68081-81-2	Benzenesulfonic acid, mono-C10-16-alkyl derivs., sodium salts	3205.77	3205.77
68-12-2	Dimethylformamide	82.3976	82.3976
68130-15-4	Guar gum, carboxymethyl 2-hydroxypropyl ether, sodium salt	0.903631	0.903631
68131-39-5	Alcohols, C12-15, ethoxylated	10297.9	31317.5
		6100.27
		5054.26
		4624.08
		3009.54
		1366.09
		826.713
		19.5
		19.1439
68131-40-8	Alcohols, C11-15-secondary, ethoxylated	748.049	1006.28
		258.234
68140-01-2	Amides, coco, N-[3-(dimethylamino)propyl]	41217	41217
68154-97-2	Alcohols, C10-12, ethoxylated propoxylated	8433.54	9875.96
		1442.41
68155-07-7	Amides, C8-18 (even numbered) and C18-unsatd., N,N-bis(hydroxyethyl)	832.329	832.329
68186-29-8	Poly(oxy-1,2-ethanediyl), ?-tridecyl-?-hydroxy-, phosphate, sodium salt	10423.5	10423.5
68188-18-1	Paraffin oils, sulfochlorinated, saponified	4091.93	4091.93
68213-23-0	Alcohols, C12-18, ethoxylated	1185.09	1185.09
68227-33-8	2,5,8,11-tetramethyl-6-dodecyne-5,8-diol	1.09638	1.09638
68308-35-0	Shellac, ammonium salt	0	0
68308-54-3	Glycerides, tallow mono-, di- and tri-, hydrogenated	1.81506	1.81506
68308-87-2	Cottonseed, flour	110.437	110.437
683-10-3	(carboxylatomethyl)dodecyldimethylammonium	167659	167659
68411-30-3	Benzenesulfonic acid, C10-13-alkyl derivs., sodium salts	8.81856	9.35481
		0.53625
		0
68425-94-5	Alkylated naphthalene sulfonate sodium salt	111289	168700
		57411.7
68439-46-3	Alcohols, C9-11, ethoxylated	86665.9	86665.9
		0
68439-49-6	Alcohols, C16-18, ethoxylated	64951.4	117263
		23774.9
		19452.9
		8807.05
		276.64
68439-50-9	Alcohols, C12-14, ethoxylated	17453.4	17743.4
		277.649
		12.3345
		0
68439-54-3	Alcohols, C11-13-branched, ethoxylated	10.74	10.74
68439-57-6	Sulfonic acids, C14-16-alkane hydroxy and C14-16-alkene, sodium salts	1177	1177
68442-09-1	Naphthalenesulfonic acid, sodium salt, isopropylated	0	0
68459-87-0	Oxirane, 2-methyl-, polymer with a-butyl-w-hydroxypoly(oxy-1,2-ethanediyl) and oxirane	0	0
6846-50-0	1-isopropyl-2,2-dimethyltrimethylene diisobutyrate	3.37457	3.37457
68476-25-5	Feldspar-group minerals	8541.91	8541.91
68478-96-6	Isotridecyletherpropylamine ethoxylate [POE 5]	175.895	175.895
68511-77-3	Hectorite, 2-amino-2-(hydroxymethyl)-1,3-propanediol-modified	206.409	206.409
68512-34-5	Lignosulfonic acid, sodium salt, sulfomethylated	19357.9	19357.9
68512-35-6	Lignin, alkali, reaction products with formaldehyde and sodium bisulfite	619.25	619.25
68515-73-1	D-Glucopyranose, oligomers, decyl octyl glycosides	216483	216483
68540-70-5	Naphtalenesulphonic acid, hydroxy, polymer with formaldehyde and methylphenol, sodium salt	14225.5	14225.5
68551-12-2	Alcohols, C12-16, ethoxylated	17188.2	18114.7
		595.01
		331.511
68551-13-3	Alcohols, C12-15, ethoxylated propoxylated	24772	64338.3
		15707.8
		12893
		5983.93
		4981.5
		0
		0
68552-95-4	Ethoxylated fatty acids	1.32706	1.32706
68553-06-0	Glycerides, soya mono- and di-, ethoxylated	0	0
68554-64-3	Siloxanes and Silicones, di-Me, polymers with Me silsesquioxanes and polypropylene glycol mono-buthylether	1065.31	1065.31
68554-65-4	Siloxanes and Silicones, di-Me, polymers with Me silsesquioxanes and polyethylene-polypropylene glycol mono-buthylether	119.809	119.809
68554-66-5	Polysiloxan (di-Me), Polymer mit Methylsilsesquioxan, ethoxy-terminiert	2.40001	2.40001
68583-49-3	Cyclotetrasiloxane, octamethyl-, reaction products with silica	254.945	254.945
68584-23-6	Benzenesulfonic acid, C10-16-alkyl derivs., calcium salts	7935.83	7935.83
68584-24-7	Benzenesulfonic acid, C10-16-alkyl derivs., compds. with 2-propanamine	0	0
68607-20-5	Quaternary ammonium compounds, benzyl-C16-18-alkyldimethyl, chlorides	0	0
68608-65-1	Acetic acid, chloro-, sodium salt, reaction products with 4,5-dihydro-1H-imidazole-1-ethanol 2-norcoco alkyl derivs. and sodium hydroxide	1195.59	1195.59
68608-88-8	Benzenesulfonic acid, mono-C11-13-branched alkyl derivs.	386.342	386.342
68608-89-9	Benzenesulfonic acid, mono-C11-13-branched alkyl derivs., sodium salts	58.3542	58.3542
68611-44-9	Silane, dichlorodimethyl-, reaction products with silica	11322.1	11322.1
68649-29-6	Phosphate ester of polyoxyalkylated fatty alcohol	0	0
68650-28-2	Zufallspolymer aus der Veresterung von Polyethylenglykol-(29,7%), Polyisobuthenylsuccinicanhydrid-(57,5%), Glycerin-(1,9%) und Tall?lfetts?ure-(11,2%)	59431.6	59431.6
687-47-8	Ethyl (S)-2-hydroxypropionate	0.748781	0.748781
68855-56-1	Alkohole, C12-C16	12.0163	12.0163
68891-38-3	Alcohols, C12-14, ethoxylated, sulfates, sodium salts	11441.5	11552.5
		111.01
68891-39-4	Poly(oxy-1,2-ethanediyl), ?-sulfo-?-(nonylphenoxy)-, branched, sodium salt	3.0225	3.0225
68908-68-9	Fatty acids, C12-20, ethoxylated	0	0
68909-20-6	Silanamine, 1,1,1-trimethyl-N-(trimethylsilyl)-, hydrolysis products with silica	103.934	103.934
68909-82-0	Naphthalenesulfonic acid, bis(1-methylethyl)-, methyl derivs., sodium salt	85.6653	85.6653
68919-40-4	Imidazolium compounds, 1-[2-(2-carboxyethoxy)ethyl]-1(or 3)-(2-carboxyethyl)-4,5-dihydro-2-norcoco alkyl	26951.3	26951.3
68919-53-9	Fatty acids, soya, Me esters	66221.4	66221.4
68920-66-1	Alcohols, C16-18 and C18-unsatd., ethoxylated	45598.1	66704.9
		19768.8
		1322.83
		15.0444
68937-54-2	Siloxanes and Silicones, di-Me, 3-hydroxypropyl Me, ethoxylated	18.3776	18.3776
68937-55-3	Siloxanes and silicones, di-Me, 3-hydroxypropyl Me, ethoxyla ted propoxylated	40.7998	40.7998
68937-75-7	Fatty acids, C8-10	88.0016	88.0016
68937-83-7	Fetts?uren, C6-C10, Methylester	148.907	148.907
68938-54-5	Siloxanes and silicones, di-Me, 3-hydroxypropyl Me, ethers with polyethylene glycol mono-Me ether	33.0588	33.0588
68953-27-5	Fatty acids, sunflower-oil, conjugated	0	0
68953-58-2	Quaternary ammonium compounds, bis(hydrogenated tallow alkyl)dimethyl, salts with bentonite	2031.58	2031.58
68953-96-8	Benzenesulfonic acid, mono-C11-13-branched alkyl derivs., calcium salts	50567.4	50567.4
68988-56-7	Silicic acid, sodium salt, reaction products with chlorotrimethylsilane and iso-Pr alc.	17.7783	17.7783
68989-57-1	Fatty acids, C16-18 and C18-unsatd., diesters with polyethylene glycol	0.845817	0.845817
69011-36-5	Isotridecanol, ethoxylated	15724.9	18090.6
		1110
		551.598
		266.323
		250.375
		163.999
		9.27427
		7.69431
		4.61503
		1.78197
		0.00557927
69227-21-0	Alcohols, C12-18, ethoxylated and propoxylated	249823	249823
6938-94-9	Diisopropyl adipate	2151.35	2151.35
69430-24-6	Cyclomethicone	19.2101	19.2101
69-65-8	D-mannitol	848.573	848.573
698078	Potassium chlorate	52.96	52.96
70131-67-8	Dimethylpolysiloxane	1390.3	1392.44
		2.13913
70142-34-6	Octadecanoic acid, 12-hydroxy-, polymer with alpha-hydro-omega-hydroxypoly(oxy-1,2-ethanediyl)	7027.19	7027.19
7023-61-2	Calcium 4-[(5-chloro-4-methyl-2-sulphonatophenyl)azo]-3-hydroxy-2-naphthoate [C.I. Pigment Red 48:2]	81645.2	81645.2
70377-91-2	Fats and glyceridic oils, vegetable, ethoxylated	57947.9	57947.9
70528-83-5	Calcium bis(dodecylbenzenesulphonate), branched	26394.1	26394.1
70559-25-0	poly(oxy-1,2-ethanediyl), alpha.-[2,4,6-tris(1-phenylethyl)phenyl]- omega.-hydroxy-	49159.5	55771.6
		5861.85
		628.5
		121.78
70788-37-3	2(or 4)-toluenesulphonic acid	147.124	147.124
70880-56-7	Oxirane, polymer with methyloxirane, mono[2,4,6-tris(1-phenylethyl)phenyl]ether	327596	363626
		28752.1
		7266.57
		10.8002
71-00-1	Histidine	71.0387	71.0387
71011-27-3	Quaternary ammonium compounds, bis(hydrogenated tallow alkyl)dimethyl, chlorides, compds. with hectorite	9271.16	9271.16
71060-57-6	Alcohols, C8-10, ethoxylated	8555.34	8555.34
71-23-8	1-Propanol	30466.6	30466.6
71-36-3	1-Butanol	13211.2	13211.2
71-41-0	1-pentanol, n-pentanol	162227	162227
71-43-2	Benzene	338.367	338.367
71486-88-9	Poly(oxy-1,2-ethandiyl),alpha,alpha-(iminodi-2,1-ethandiyl)bis[omega-hydroxy-,N-[3-(C12-15-alkyloxy)propyl] derivs.	3134.5	3134.5
71878-19-8	N,N'-bis(2,2,6,6-tetramethylpiperidin-4-yl)hexane-1,6-diamine; 2,4,6-trichloro-1,3,5-triazine; 2,4,4-trimethylpentan-2-amine	0.539482	0.539482
72-17-3	Sodium lactate	23.5395	23.5395
72623-87-1	Lubricating oils (petroleum), C20-50, hydrotreated neutral oil-based	20.5824	20.5824
729335	Bumetrizole	13.801	13.801
73003-46-0	2-Naphthalenesulfonic acid, 6-hydroxy-, monosodium salt, polymer with disodium sulfite, formaldehyde and methylphenol	309.011	309.011
73296-89-6	Sulfuric acid, mono-C12-16-alkyl esters, sodium salts	324.642	324.642
73398-61-5	Glycerides, mixed decanoyl and octanoyl	13413.5	13413.5
73667-50-2	Succinoglycan	6484.2	6484.2
74315-67-6	Amylopectin, 2-hydroxypropyl ether	0.96	0.96
7447-40-7	Potassium chloride	61411	61411
74811-65-7	Croscarmellose sodium	7.9477	7.9477
7487-88-9	Magnesium sulphate	313.225	313.225
74-98-6	Propane	4341.64	4341.64
75-07-0	Ethanal	4.94252	4.94252
75-09-2	Dichloromethan	0.556499	0.556499
75-21-8	[AIII] [WB-] Ethylene oxide	1.54066	1.54066
75-28-5	Isobutane	236.817	236.817
75-31-0	Isopropylamine	107622	107622
75-56-9	Propylene oxide	0.466214	0.466214
7558-79-4	Disodium hydrogenorthophosphate	4088.23	4088.23
7558-80-7	Sodium dihydrogenorthophosphate	1500.02	1500.02
75-65-0	2-Methylpropan-2-ol	0.0605968	0.0605968
7601-54-9	Trisodium orthophosphate	44.0095	44.0095
76-22-2	Bornan-2-one [Camphor]	69.86	69.86
7631-86-9	Siliciumdioxid	23484.3	23484.3
7631-90-5	Sodium hydrogensulfite	2.41562	2.41562
7631-99-4	Sodium nitrate	6598.84	6598.84
7647-01-0	Hydrochloric acid	1217.75	1217.75
7647-14-5	[WB] Sodium chloride	23701.8	23701.8
76-49-3	Endo-1,7,7-trimethylbicyclo[2.2.1]hept-2-yl acetate	16.0235	16.0235
7664-38-2	Phosphoric acid	15524.3	15524.3
7664-41-7	Ammonia, anhydrous	158.387	158.387
7664-93-9	Sulphuric acid	1231.21	1231.21
7681-93-8	Natamycin	3.1257	3.1257
7695-91-2	3,4-dihydro-2,5,7,8-tetramethyl-2-(4,8,12-trimethyltridecyl)-2H-benzopyran-6-yl acetate	4.10613	4.10613
7720-78-7	Iron sulphate	207.693	207.693
7722-76-1	Ammonium dihydrogenorthophosphate	4099.18	4099.18
7722-84-1	Hydrogen peroxide	110.824	110.824
7722-88-5	Tetrasodium pyrophosphate	112.666	112.666
7727-37-9	Nitrogen	220159	220159
7727-54-0	Diammonium peroxodisulphate	5.69382	5.69382
7732-18-5	Water	2.2962e+07	2.2962e+07
77536-68-6	Asbestos, tremolite	0	0
7757-82-6	Sodium sulfate	239325	239325
7757-83-7	Natriumsulfit	7100.34	7100.34
7758-29-4	Pentasodium triphosphate	124.986	124.986
7758-98-7	Copper(II) sulfate (cupric sulfate)	14.4662	14.4662
7758-99-8	Copper sulphate pentahydrate	253.977	253.977
7778-18-9	Calcium sulfate	3221.26	3221.26
7778-77-0	Kaliumdihydrogenphosphat	1509.21	1509.21
7778-80-5	Potassium sulfate	196346	196346
7782-42-5	Graphit	488.895	488.895
7783-20-2	Ammonium sulfate	508155	508155
7783-28-0	Diammonium hydrogenorthophosphate	111848	111848
7785-70-8	(+)-pin-2(3)-ene	248.254	248.254
7785-87-7	Manganese sulfate	1048.8	1048.8
7786-30-3	Magnesiumchlorid	24.6719	24.6719
7789-77-7	Calcium hydrogenorthophosphate dihydrate	3643.61	3643.61
77-92-9	Citric acid	17523.7	17523.7
77938-63-7	D-Glucose, hydrate (1:1)	0	0
78330-20-8	Alcohols, C9-11-iso-, C10-rich, ethoxylated	39545.6	43722.6
		4177.03
		0
78330-21-9	Alcohols, C11-14-iso-, C13-rich, ethoxylated	191824	208475
		9583.23
		6801.71
		173.889
		89.3108
		3.59516
		0
		0
78330-24-2	Poly(oxy-1,2-ethanediyl), ?-hydro-?-hydroxy-, mono-C11-14-isoalkyl ethers, C13-rich, phosphates	9564.75	9564.75
78-42-2	Tris(2-ethylhexyl) phosphate	232622	232622
78-66-0	3,6-dimethyloct-4-yne-3,6-diol	60.99	60.99
78-83-1	2-methyl-1-propan-1-ol	24558.2	24558.2
78-93-3	2-butanone	33.2843	33.2843
79-09-4	Propanoic acid	19201.2	19201.2
79-10-7	Acrylic acid	34.5298	34.5298
79-20-9	Methyl acetate	13.7174	13.7174
79-33-4	L-(+)-lactic acid	284.753	312.619
		27.8665
79-41-4	Methacrylic acid	34.5187	34.5187
79-92-5	Camphen	50.1169	50.1169
8001-21-6	Sunflower oil	99315	99315
8001-22-7	Soybean oil	117955	117955
8001-30-7	Corn oil	282624	282624
8002-13-9	Plant oils/rape seed oil	317009	317009
8002-43-5	Lecithins	154.622	154.622
8002-74-2	Paraffin	3591.62	3591.62
8002-80-0	Glutens	762.75	762.75
8006-64-2	Turpentine, oil	354.647	354.647
8007-00-9	Balsams, Peru	2951.77	2951.77
8008-74-0	Sesame oil	56658.3	56658.3
8011-76-5	Superphosphates	3755.02	3755.02
8012-95-1	Paraffin oils	909.167	909.167
80206-82-2	Alcohols, C12-14	78.527	78.527
8021-29-2	Abies sibirica oil	4.90323	4.90323
8030-76-0	Lecithins, soybean	1.31056	1.31056
8031-18-3	Fuller's earth	453.22	453.22
8042-47-5	White mineral oil (petroleum)	122876	130395
		7519.07
8052-48-0	Fatty acids, tallow, sodium salts	827.694	827.694
80-56-8	2,6,6-Trimethylbicyclo[3.1.1]-2-hept-2-ene	15.9908	15.9908
8061-51-6	Sodium lignosulfonate	259850	259850
8061-52-7	Calcium lignosulfonate	150555	150555
8061-53-8	Lignosulfonic acid, ammonium salt	212553	212553
80-62-6	Methylmethacrylat	0.35587	0.35587
81065-51-2	Naphthalenesulfonic acid, methyl-, polymer with formaldehyde, sodium salt	13783.6	13783.6
81-88-9	9-(2-carboxyphenyl)-3,6-bis(diethylamino)xanthylium chloride [CI Basic Violet 10 / CI-Nr. 45 170]	995.833	995.833
828-00-2	2,6-dimethyl-1,3-dioxan-4-yl acetate	0.368265	0.368265
832111-32-7	Amines, coco alkyl, ethoxylated, compounds with acrylic acid-Bu acrylate-methylstyrene-styrene polymer	15.74	15.74
83453-68-3	Polyoxyethylenalkylethersulfat, Ammoniumsalz	27.018	27.018
84625-38-7	Fatty acids, sunflower-oil	0	0
84-66-2	Diethylphthalat (DEP; Phthals?urediethylester)	16.7	16.7
84961-74-0	Benzenesulfonic acid, 4-C10-13-sec-alkyl derivs., compds. with 2-propanamine	63072.6	63072.6
84989-14-0	Benzenesulfonic acid, 4-C10-13-sec-alkyl derivs., calcium salts	13744.1	13744.1
84989-15-1	Benzenesulfonic acid, 4-C10-13-sec-alkyl derivs., compds. with diethanolamine	0	0
85-01-8	Phenanthrene	1605.22	1605.22
85049-30-5	Bentonite, sodian	67036.3	67036.3
85251-71-4	Fatty acids, C16-18, calcium salts	3.6024	3.6024
85251-77-0	Glycerides, C16-18 mono- and di-	226.345	226.345
85408-69-1	Fatty acids, C8-18 and C16-18-unsatd., sodium salts	0	0
85536-14-7	Benzenesulfonic acid, 4-C10-13-sec-alkyl derivs.	56073.4	56073.4
85566-26-3	Fatty acids, C8-10, Me esters	75602.2	75602.2
85586-07-8	Sulfuric acid, mono-C12-14 alkyl esters, sodium salts	1545.99	1545.99
85586-25-0	Fatty acids, rape-oil, Me esters	787268	787268
85637-75-8	Oxirane, Methyl-, Polymer with Oxirane, Mono [2-(2-butoxyethoxy)ethyl]Ether	6286.26	6286.26
		0
85711-58-6	Lecithine, enzymatisch hydrolysiert	44.1962	44.1962
87749-50-6	Tetrabutylammoniumfluoride Trihydrate	0.002728	0.002728
881689-05-0	Polyalkyleneoxide silane	20.4001	20.4001
88403-57-0	Natriumethylacrylatmethylmethacrylat-2-acrylamido-2-methylpropansulfonat-Kopolymer (MG=25000-45000)	1765.92	1765.92
88895-93-6	Fatty acids, C18-unsatd.	0	0
889103-85-9	1,3-Benzenedicarboxyls?ure, 5-sulfo,1,3-dimethylester, Na-Salz, Polymer mit 1,3-Benzenedicarboxyls?ure, 2,2-bis(hydroxymethyl)1,3-propandiol, 1,4-Cyclohexandicarboxyls?ure, 1,4-Cyclohexandimethanol, 2-2?-oxybis[ethanol], 1,2-propandiol und 5-sulfo-1,3-benzendicarboxyls?ure. Monolithiumsalz, mono-2-propenoat, 2-sulfoethylester, Na-Salz, Homopolymer.	206.573	206.573
9000-30-0	Guar gum	52.6718	52.6718
9000-40-2	Carob Gum	69.3459	69.3459
9000-59-3	Shellac	164.736	164.736
9002-88-4	Ethene, homopolymer	15819.5	15819.5
9002-89-5	Polyvinyl alcohol	526.781	526.781
9002-92-0	Dodecan-1-ol, ethoxylated	77392.2	87348.9
		9956.72
9002-93-1	Polyethylene glycol p-(1,1,3,3-tetramethylbutyl)phenyl ether	1.4625	1.4625
9003-13-8	Poly[oxy(methyl-1,2-ethanediyl)],?-butyl-?-hydroxy-	127.949	127.949
9003-17-2	1,3-Butadien, Homopolymer	2.33462	2.33462
9003-20-7	Acetic acid ethenyl ester, homopolymer	963.755	963.755
9003-39-8	2-pyrrolidinone, 1-ethenyl-, homopolymer	10829.8	10829.8
9004-32-4	Carboxymethyl cellulose sodium salt	700.996	700.996
9004-34-6	Cellulose	2808.82	2808.82
9004-53-9	Dextrin	4809.4	4809.4
9004-57-3	Ethylcellulose	1678.9	1678.9
9004-62-0	Cellulose, 2-hydroxyethyl ether	423.253	423.253
9004-64-2	Hydroxypropyl cellulose	1.29781	1.29781
9004-65-3	Cellulose, 2-hydroxypropyl methyl ether	2416.53	2416.53
9004-67-5	Cellulose, methyl ether	40.3269	40.3269
9004-74-4	Poly(oxy-1,2-ethanediyl), ?-methyl-?-hydroxy-	22.515	22.515
9004-82-4	Na-Lauryl-(POE)-2-sulfat (Natriumdodecylpoly(oxyethylen))	90.8015	90.8015
9004-94-8	Polyethylene glycol monopalmitate	2.182	2.182
9004-95-9	Hexadecan- l-ol, ethoxylated	4090.13	4090.13
9004-96-0	Oleic acid, ethoxylated	13179.2	23163.5
		6096.09
		2498.04
		1379.39
		10.74
9004-98-2	(Z)-9-Octadecen-1-ol ethoxylated	24265.3	28284.1
		3687.78
		317.52
9004-83-5	(Z)-9-Octadecen-1-ol ethoxylated	13.4973
9004-99-3	Poly(oxy-1,2-ethanediyl), .alpha.-(1-oxooctadecyl)-.omega.-hydroxy-	362.774	370.197
		7.42283
9005-00-9	Octadecan-1-ol, ethoxylated	2354.47	2715.32
		320.964
		34.2339
		3.35999
		2.29569
9005-25-8	Starch	19092.2	63058.7
		41.7467
9005-84-9		43924.8
9005-64-5	Sorbitan monolaurate, ethoxylated	273790	273790
9005-65-6	Sorbitan monooleate, ethoxylated	12872.3	17313.4
		4441.1
9005-67-8	Sorbitan monostearate, ethoxylated	1433.69	1539.33
		105.643
9005-70-3	Sorbitan, tri-(9Z)-9-octadecenoate, poly(oxy-1,2-ethanediyl) derivs.	120294	120294
9005-71-4	Sorbitan, trioctadecanoate, poly(oxy-1,2-ethanediyl) derivs.	70.5413	70.5413
9006-50-2	Egg white	3005.48	3005.48
9006-65-9	Dimethicone	103.837	103.837
9007-13-0	Resin acids and rosin acids, calcium salts	7582.12	7582.12
9008-63-3	Naphthalenesulfonic acid, sodium salt (1:1), polymer with formaldehyde	8933.32	8933.32
90093-37-1	2,4,6-tris(1-phenylethyl) polyoxyethylenated phosphates	10747.7	10747.7
9010-86-0	Poly[ethene-co-(ethyl 2-propenoate)]	4.87	4.87
9016-00-6	Poly(dimethylpolysiloxane)	437.684	437.684
9016-87-9	Poly-[methylen-(polyphenylisocyanat)], (PAPI 20/27), Isomere und Homologe	7462.79	7462.79
90170-43-7	β-Alanine, N-(2-carboxyethyl)-, N-coco alkyl derivs., disodium salts	179.776	179.776
90194-26-6	Benzenesulfonic acid, 4-C10-14-alkyl derivs., calcium salts	4473.14	7664.57
		3191.44
90194-36-8	Benzenesulfonic acid, mono-C10-13-alkyl derivs., calcium salts	37077.4	37077.4
9038-95-3	Oxirane, 2-methyl-, polymer with oxirane, monobutyl ether	119566	229632
		36335.9
		35654.9
		12995.1
		10872.2
		5319.85
		2598.53
		2524.01
		2241.84
		719.766
		441.705
		192.005
		152.661
		17.1413
9041-33-2	Oxirane, methyl-, polymer with oxirane, mono-2-propenyl ether	1801.35	1919.93
		117.992
		0.585712
9043-30-5	Isotridecanol, ethoxylated	29376.2	32036.3
		1477.26
		1133.14
		49.6836
		0
		0
90459-08-8	Naphthalenesulfonic acid, tripropylene-, methylated, sodium salts	43.9667	43.9667
9050-36-6	Maltodextrin	3616.54	3616.54
90583-10-1	Sulfuric acid, mono-C8-14-alkyl esters, ammonium salts	135.399	135.399
90583-18-9	Sulfuric acid, mono-C12-14-alkyl esters, compds. with triethanolamine	2.09424	2.09424
9063-38-1	Sodium Starch Glycolate	54.2319	54.2319
90640-66-7	Amines, polyethylenepoly-, tetraethylenepentamine fraction	3.08349	3.08349
9069-80-1	Naphthalenesulfonic acid, formaldehyde ammonium salt copolymer	323.752	323.752
9086-52-6	Poly(oxy-1,2-ethanediyl), ?-[bis(1-phenylethyl)phenyl]-?-hydroxy-	1521.36	1521.36
91031-63-9	Fatty acids, C16-18, magnesium salts	0	0
91053-39-3	Kieselguhr, calcined	5403.75	5403.75
91078-64-7	Naphthalenesulfonic acids, branced and linear butyl derivatives, sodium salts	7303.07	7303.07
91-16-7	1,2-Dimethoxybenzen(Z12)	111.98	111.98
91-20-3	Naphthalene	34902.7	34902.7
91-22-5	Quinoline	0.0713402	0.0713402
92-52-4	Biphenyl	383.72	383.72
92797-60-9	Silane, trimethoxyoctyl-, hydrolysis products with silica	2431.58	2431.58
93763-70-3	Perlite	48204	48204
94-13-3	Propyl 4-hydroxybenzoate	90.7781	90.7781
94624-12-1	Pentanol, branched and linear	28934.2	28934.2
95-13-6	Indene	66.6245	66.6245
95-63-6	1,2,4-trimethylbenzene	73457.9	73457.9
96-48-0	γ-butyrolactone	40474.4	40474.4
97489-15-1	Sulfonic acids, C14-17-sec-alkane, sodium salts	111.436	111.436
97552-94-8	Alkenes, C10-18, hydroformylation products, distn. lights	114.88	114.88
97-64-3	Ethyl lactate	0.748781	0.748781
97-78-9	N-lauroylsarcosine	1835.08	1835.08
97-86-9	Isobutyl methacrylate	15773.1	15773.1
98-55-5	p-menth-1-en-8-ol	29.484	29.484
98-82-8	Cumene	10538.7	10538.7
98-86-2	Acetophenone	30556.2	30556.2
99607-70-2	cloquintocet-mexyl (CGA 185072)	13065	13065
99734-09-5	Poly(oxy-1,2-ethanediyl), ?-[tris(1-phenylethyl)phenyl]-?-hydroxy-	354311	478521
		55695.8
		35214.5
		18500.2
		7659.41
		5167.2
		1197.54
		559.642
		215.494
		0
99-76-3	Methyl 4-hydroxybenzoate	367.442	367.442
99-85-4	p-mentha-1,4-diene	38.7356	38.7356
99-86-5	p-mentha-1,3-diene	38.7356	38.7356
99-87-6	p-cymene	31.154	31.154
999999-99-4	Naturally occurring substances	609.549	609.549
